# Supplementary material for: Bis(tetra­phenyl­phospho­nium) bis­[N-(phenyl­sulfon­yl)dithio­carbimato-κ2 S,S′]platinate(II) monohydrate
Source: Acta Crystallogr Sect E Struct Rep Online. 2010 Jul 21;66(Pt 8):m971–2. doi: 10.1107/S1600536810027364 (PMC3007205; doi:10.1107/S1600536810027364)
Supplement: Supplementary file 2 [file e-66-0m971-Isup2.hkl]

#
# h,k,l, Fc-squared, Fo-squared, sigma(Fo-squared) and status flag
#
data_I
_shelx_title ' import in P -1'
_shelx_refln_list_code          4
_shelx_F_calc_maximum      303.93
_exptl_crystal_F_000      1364.00
_reflns_d_resolution_high  0.8100
 
loop_
 _symmetry_equiv_pos_as_xyz
 'x, y, z'
 '-x, -y, -z'
 
_cell_length_a     9.2972
_cell_length_b    13.6482
_cell_length_c    24.4279
_cell_angle_alpha 105.440
_cell_angle_beta   90.916
_cell_angle_gamma 107.777
 
_shelx_F_squared_multiplier     1.000
 
loop_
 _refln_index_h
 _refln_index_k
 _refln_index_l
 _refln_F_squared_calc
 _refln_F_squared_meas
 _refln_F_squared_sigma
 _refln_observed_status
   2   0   0    47154.11    46484.82    751.12 o
   3   0   0     7735.20     7418.15    143.73 o
   4   0   0    18967.56    17900.21    389.29 o
   5   0   0       39.30       41.32     18.51 o
   6   0   0     5107.33     5092.92    137.92 o
   7   0   0     2800.43     2827.09    109.36 o
   8   0   0     2928.72     3110.14    105.15 o
   9   0   0      120.46       26.81     64.56 o
  10   0   0     2169.20     2006.72    143.92 o
 -11   1   0        0.05       64.94     91.40 o
 -10   1   0     2104.83     2187.34    123.01 o
  -9   1   0      247.22      336.49    108.05 o
  -8   1   0      710.46      777.41     52.42 o
  -7   1   0     1226.75     1328.50     88.05 o
  -6   1   0     7160.57     6926.53    222.99 o
  -5   1   0      490.80      435.71     31.51 o
  -4   1   0    17968.79    17349.07    230.18 o
  -3   1   0       15.17       32.52      4.23 o
  -2   1   0    36731.47    36092.88    535.24 o
   1   1   0     2270.53     1336.37    519.59 o
   2   1   0    33934.84    33059.88    306.87 o
   3   1   0        0.78        8.33      6.18 o
   4   1   0    22001.85    22441.41    218.14 o
   5   1   0        1.84        4.76      7.26 o
   6   1   0      792.32      850.51     45.65 o
   7   1   0      634.08      602.23     85.14 o
   8   1   0     3905.02     4412.61    139.64 o
   9   1   0      515.37      559.66    171.17 o
  10   1   0      482.74      660.67    113.07 o
 -11   2   0       21.50       -6.72    122.62 o
 -10   2   0     1024.22      830.50    134.21 o
  -9   2   0      300.13      306.42     53.08 o
  -8   2   0     2072.02     2150.15    241.45 o
  -7   2   0      291.52      307.62     35.10 o
  -6   2   0     5852.98     5996.23    144.36 o
  -5   2   0      289.39      230.36     31.70 o
  -4   2   0    24499.62    24295.74    251.40 o
  -3   2   0       50.36       69.27      7.52 o
  -2   2   0     8463.41     8085.64    110.56 o
  -1   2   0     2088.44      659.66    247.49 o
   0   2   0      916.74      707.56    268.64 o
   1   2   0    28220.00    28231.01    253.74 o
   2   2   0    11716.09    10909.40    122.94 o
   3   2   0     3520.27     3574.63     48.61 o
   4   2   0      653.80      571.25     15.21 o
   5   2   0      107.92      100.53     10.59 o
   6   2   0     2564.22     2557.14     56.78 o
   7   2   0      208.86      255.71     37.82 o
   8   2   0      798.77      780.58    109.85 o
   9   2   0      388.21      522.32     88.87 o
  10   2   0     1029.67     1008.39    125.70 o
 -11   3   0        6.08       46.81    143.27 o
 -10   3   0     1085.26      999.91    236.94 o
  -9   3   0       17.70        9.37     51.62 o
  -8   3   0     6608.36     6841.20    220.83 o
  -7   3   0     2109.80     2143.80     80.84 o
  -6   3   0    21408.75    21811.19    284.31 o
  -5   3   0       96.34      165.68     19.35 o
  -4   3   0    22610.64    22078.67    212.47 o
  -3   3   0    14592.03    15274.07    147.93 o
  -2   3   0    78533.25    74372.56   2876.14 o
  -1   3   0    42498.82    41422.67    321.37 o
   0   3   0    55235.72    53477.96    834.20 o
   1   3   0     7262.57     7319.91     99.06 o
   2   3   0    12842.83    11718.60    138.48 o
   3   3   0     5163.19     5204.91     69.81 o
   4   3   0     8013.08     7787.12    104.18 o
   5   3   0       11.01       16.16      9.85 o
   6   3   0     8203.04     8224.34    117.63 o
   7   3   0     1218.16     1195.18     32.82 o
   8   3   0     4712.80     4718.37    247.13 o
   9   3   0      261.19      231.28     94.18 o
 -11   4   0      295.05      208.29     72.27 o
 -10   4   0     2818.72     2790.76    158.63 o
  -9   4   0       10.50      -63.05     64.71 o
  -8   4   0     4427.10     4440.25    150.57 o
  -7   4   0      196.45      168.73     14.06 o
  -6   4   0    23935.16    23767.90    882.09 o
  -5   4   0     6422.41     6921.46     81.89 o
  -4   4   0    22595.97    21910.38    215.51 o
  -3   4   0      232.49      218.37     11.02 o
  -2   4   0    37010.74    35428.35    366.79 o
  -1   4   0    10161.88    10117.68    148.67 o
   0   4   0    17492.52    16578.96    207.37 o
   1   4   0     3891.47     3724.94     71.48 o
   2   4   0    11338.03    11188.68    203.53 o
   3   4   0      299.58      345.17     15.50 o
   4   4   0    12112.06    11921.63    169.88 o
   5   4   0     2774.15     2720.02     84.50 o
   6   4   0     8281.44     8353.38    211.74 o
   7   4   0       16.79       26.51     11.79 o
   8   4   0     1024.32     1012.62     29.32 o
   9   4   0      271.56      241.79     97.65 o
 -11   5   0        6.69     -109.78    109.78 o
 -10   5   0     3782.66     3732.90    268.16 o
  -9   5   0       34.87       25.13     39.53 o
  -8   5   0     1113.41     1150.35     49.41 o
  -7   5   0       98.13       82.29     30.97 o
  -6   5   0    13579.47    13667.56    232.82 o
  -5   5   0     1674.27     1890.48     31.86 o
  -4   5   0    20407.83    21315.98    214.72 o
  -3   5   0      198.01      316.16    122.36 o
  -2   5   0    26855.30    26187.78    346.54 o
  -1   5   0     1279.73     1384.88     50.66 o
   0   5   0      266.10      243.02     12.72 o
   1   5   0      133.32      105.33      8.99 o
   2   5   0     3416.10     3353.00    104.33 o
   3   5   0       45.14       77.46     14.05 o
   4   5   0      579.35      585.34     18.96 o
   5   5   0      311.09      335.13     17.00 o
   6   5   0     5868.97     6015.91    303.16 o
   7   5   0     1690.76     1787.29     87.32 o
   8   5   0      533.27      483.84     37.33 o
   9   5   0        9.36      -27.32     79.46 o
 -11   6   0       85.55       46.58    177.52 o
 -10   6   0     2339.67     2099.88    141.26 o
  -9   6   0      688.83      691.83     35.86 o
  -8   6   0     8376.24     8390.26   1992.42 o
  -7   6   0      823.62      829.55     23.67 o
  -6   6   0     7907.55     8079.77    146.19 o
  -5   6   0      415.25      465.84     22.36 o
  -4   6   0    17460.32    17000.24    181.62 o
  -3   6   0        9.52       30.48      7.58 o
  -2   6   0    16571.89    16810.54    305.49 o
  -1   6   0      511.80      479.79     19.27 o
   0   6   0    15990.36    16234.84    195.95 o
   1   6   0      601.56      550.33     17.89 o
   2   6   0     7357.16     7386.96    118.31 o
   3   6   0      927.74     1002.20     25.59 o
   4   6   0     1660.14     1647.29     47.21 o
   5   6   0       26.96       24.29     22.04 o
   6   6   0     4896.81     5181.28    150.57 o
   7   6   0      117.62      117.00     29.39 o
   8   6   0     2509.65     2477.71     98.78 o
 -11   7   0        0.31       58.62    107.52 o
 -10   7   0     2781.54     3069.75    110.42 o
  -9   7   0       13.80      -10.65     26.26 o
  -8   7   0    21530.18    22859.43    533.32 o
  -7   7   0       87.60      107.85     15.80 o
  -6   7   0     6006.92     5888.49    105.96 o
  -5   7   0      350.08      319.27     16.90 o
  -4   7   0    22151.29    21953.59    266.16 o
  -3   7   0     1022.70     1177.79     37.46 o
  -2   7   0    20526.25    20411.91    331.33 o
  -1   7   0     1777.78     1773.95     53.07 o
   0   7   0    28589.13    29074.32    604.89 o
   1   7   0      749.59      732.98     24.07 o
   2   7   0     9529.46     9849.52    128.31 o
   3   7   0     3195.36     3269.34     55.24 o
   4   7   0     6705.72     6872.97    256.82 o
   5   7   0      282.73      306.81     29.80 o
   6   7   0     1962.16     1861.48    149.59 o
   7   7   0       85.33       77.67     66.55 o
   8   7   0     3308.31     3325.20    298.49 o
 -10   8   0     3571.14     3881.36    203.70 o
  -9   8   0        0.71       11.88     23.10 o
  -8   8   0     8032.94     8619.66    363.68 o
  -7   8   0        1.88       16.39     17.38 o
  -6   8   0    10621.73    10868.68    157.69 o
  -5   8   0      710.86      684.41     33.20 o
  -4   8   0     6081.37     5968.02    132.48 o
  -3   8   0      193.35      130.76     22.87 o
  -2   8   0     8261.75     8439.03    174.42 o
  -1   8   0     1349.69     1456.67     45.20 o
   0   8   0     6029.59     6107.67    108.47 o
   1   8   0      104.29      207.83     30.38 o
   2   8   0      778.01      836.38     28.29 o
   3   8   0     3254.44     3304.27     76.70 o
   4   8   0    13443.32    14256.60    373.12 o
   5   8   0      225.05      207.54     48.24 o
   6   8   0     1053.28     1044.31     58.80 o
   7   8   0      600.27      509.67     64.05 o
 -10   9   0     2344.51     2381.54    162.41 o
  -9   9   0      367.93      400.34     35.16 o
  -8   9   0     7046.15     7239.90    201.78 o
  -7   9   0     1352.98     1399.56     57.32 o
  -6   9   0     7112.49     7348.17    231.85 o
  -5   9   0     1556.86     1574.75     34.99 o
  -4   9   0      244.84      249.22     26.46 o
  -3   9   0     1387.78     1317.29     48.58 o
  -2   9   0     3009.07     2970.83    103.75 o
  -1   9   0       17.69       29.06     19.66 o
   0   9   0     1073.05     1096.16     62.76 o
   1   9   0     1645.94     1706.23     90.73 o
   2   9   0     1509.49     1519.97     42.43 o
   3   9   0       19.93       59.99     26.13 o
   4   9   0     2132.30     2134.29    156.14 o
   5   9   0      463.79      492.93     41.56 o
   6   9   0      598.16      612.23     93.71 o
   7   9   0      249.23      273.31     96.56 o
 -10  10   0     4854.94     4706.57    266.90 o
  -9  10   0        0.91      -62.37    101.45 o
  -8  10   0     7810.04     7842.21    199.25 o
  -7  10   0      264.29      207.44     30.09 o
  -6  10   0     9726.51    10179.59    336.90 o
  -5  10   0       43.51       12.76     19.09 o
  -4  10   0    11239.28    11307.80    239.83 o
  -3  10   0      356.04      387.76     23.17 o
  -2  10   0      680.16      622.66     39.75 o
  -1  10   0     2338.30     2274.50     54.77 o
   0  10   0     6124.95     6136.11    104.82 o
   1  10   0     1327.17     1351.09     52.32 o
   2  10   0     2120.56     2033.29     68.87 o
   3  10   0      126.59      188.51     86.79 o
   4  10   0     4144.71     4288.10    154.37 o
   5  10   0       88.44      143.80     45.09 o
   6  10   0     3508.09     3375.51    147.80 o
 -10  11   0     4427.22     4698.44    307.44 o
  -9  11   0       11.29       41.92     67.98 o
  -8  11   0     3407.74     3392.66    135.78 o
  -7  11   0      216.28      228.23     36.10 o
  -6  11   0     9717.81    10133.28    175.39 o
  -5  11   0      896.39      865.57     32.29 o
  -4  11   0    10779.13    11071.57    244.89 o
  -3  11   0      964.55      975.17     51.54 o
  -2  11   0    11729.56    12019.79    193.12 o
  -1  11   0      190.35      181.51     30.13 o
   0  11   0     4286.49     4594.77    126.20 o
   1  11   0      244.34      311.63     37.71 o
   2  11   0     3896.91     4115.84    227.86 o
   3  11   0      111.38      133.48     60.27 o
   4  11   0     3990.49     3974.04    268.64 o
   5  11   0       82.30      125.25     54.88 o
  -9  12   0      288.36      373.92     94.42 o
  -8  12   0     1633.14     1522.96    135.21 o
  -7  12   0      158.45      194.84     48.81 o
  -6  12   0     3615.76     3719.75    126.01 o
  -5  12   0      118.24      123.49     47.64 o
  -4  12   0     3207.09     3154.54    141.33 o
  -3  12   0      556.26      562.11     69.62 o
  -2  12   0     8469.07     8480.69    253.48 o
  -1  12   0     2155.39     2280.93    126.50 o
   0  12   0      119.55      117.82     45.68 o
   1  12   0        0.85       52.46     45.46 o
   2  12   0     4229.46     4362.99    169.69 o
   3  12   0      562.07      614.57     56.25 o
   4  12   0      692.53      636.72     68.47 o
  -9  13   0      106.43       53.48     94.42 o
  -8  13   0     1995.71     1833.81    144.03 o
  -7  13   0        0.55      -27.08     53.31 o
  -6  13   0     2246.58     2095.46    106.22 o
  -5  13   0      565.70      566.42     36.66 o
  -4  13   0     1270.90     1168.43    124.07 o
  -3  13   0      275.49      297.63     58.61 o
  -2  13   0     4949.82     4858.86    178.00 o
  -1  13   0      633.01      569.94     51.86 o
   0  13   0     2686.20     2598.70    131.69 o
   1  13   0       73.30      115.11     52.99 o
   2  13   0     1731.98     1641.54     73.68 o
   3  13   0       93.23       38.52     56.03 o
  -8  14   0     1970.87     1915.72    162.66 o
  -7  14   0      187.10      167.63     77.47 o
  -6  14   0     1658.29     1607.87     84.76 o
  -5  14   0       86.16      150.23     67.53 o
  -4  14   0     5551.03     5571.21    281.37 o
  -3  14   0       76.79       49.44     66.70 o
  -2  14   0     4335.66     4173.68    178.94 o
  -1  14   0      531.23      480.64     74.25 o
   0  14   0     5895.25     5821.38    377.88 o
   1  14   0       10.59       59.80     61.18 o
   2  14   0     1470.09     1117.95    213.27 o
  -7  15   0       11.45      -18.23     73.27 o
  -6  15   0     3553.86     3090.58    371.55 o
  -5  15   0      263.78      255.62     86.92 o
  -4  15   0     4021.26     3554.37    200.99 o
  -3  15   0        8.50       45.73     71.07 o
  -2  15   0      852.63      965.38    100.19 o
  -1  15   0      769.89      855.79     99.85 o
   0  15   0     3133.38     2875.56    192.37 o
   3 -16   1     1662.30     1427.47    127.85 o
   4 -16   1      263.58      260.03     86.66 o
   0 -15   1       24.03       52.67    132.90 o
   1 -15   1     1383.11     1228.40    109.44 o
   2 -15   1      179.58      157.72    115.11 o
   3 -15   1     5264.17     5331.04    254.57 o
   4 -15   1      369.72      302.62     74.10 o
   5 -15   1     1231.86     1229.23    110.83 o
   6 -15   1       11.64      103.21     71.76 o
   7 -15   1     2389.73     2262.55    143.82 o
  -2 -14   1      119.01      164.95     57.82 o
  -1 -14   1     2285.39     2095.79    101.13 o
   0 -14   1       17.64       82.11     52.89 o
   1 -14   1     1637.91     1740.70    130.82 o
   2 -14   1     1667.58     1613.13    106.57 o
   3 -14   1     1753.84     1679.06     54.90 o
   4 -14   1      102.16      116.05     60.80 o
   5 -14   1      517.73      538.94    184.86 o
   6 -14   1       39.97       29.49     42.46 o
   7 -14   1      612.83      571.36     59.01 o
   8 -14   1      260.61      279.37    111.80 o
  -3 -13   1     1420.76     1310.79     88.31 o
  -2 -13   1      178.63      128.43     34.67 o
  -1 -13   1     3287.45     3120.00    116.47 o
   0 -13   1     1611.97     1598.15     81.75 o
   1 -13   1     1961.44     1891.41    155.12 o
   2 -13   1      108.37      167.96     38.32 o
   3 -13   1     3593.63     3604.59    151.35 o
   4 -13   1      135.51      126.43     64.07 o
   5 -13   1     3259.49     3313.98    103.14 o
   6 -13   1        0.18        1.27     53.35 o
   7 -13   1      898.48      825.14     81.71 o
   8 -13   1      662.75      627.25    114.82 o
   9 -13   1     2494.67     2337.62    175.75 o
  -4 -12   1      609.85      621.25     59.44 o
  -3 -12   1     1879.00     1854.98     86.69 o
  -2 -12   1      395.26      445.20     34.57 o
  -1 -12   1      772.49      870.19    107.10 o
   0 -12   1      484.48      496.92     61.83 o
   1 -12   1     8644.48     8670.16    310.87 o
   2 -12   1      128.14      268.68     53.49 o
   3 -12   1     8044.99     8429.67    159.20 o
   4 -12   1     2125.78     1978.35     44.73 o
   5 -12   1     7869.48     7919.34    228.27 o
   6 -12   1        0.62      -11.84     53.20 o
   7 -12   1     8252.11     8388.13    220.10 o
   8 -12   1       49.64       73.07     41.04 o
   9 -12   1      823.91      818.26    101.98 o
  -5 -11   1     1333.29     1185.50     99.06 o
  -4 -11   1      407.88      442.14     51.08 o
  -3 -11   1     4570.83     4656.85    114.86 o
  -2 -11   1      529.95      562.02     45.79 o
  -1 -11   1     4371.91     4402.20    195.73 o
   0 -11   1     1287.05     1273.59     50.21 o
   1 -11   1     1784.36     1912.08     65.22 o
   2 -11   1       71.98      134.83     26.43 o
   3 -11   1     5781.97     6098.39    189.69 o
   4 -11   1      218.51      172.72     18.14 o
   5 -11   1     3648.78     3758.71     74.53 o
   6 -11   1        1.99       -7.51     39.20 o
   7 -11   1     7695.25     7999.64    328.47 o
   8 -11   1      237.88      180.49     35.57 o
   9 -11   1     2148.00     2300.69    152.34 o
  10 -11   1        2.73       46.73     70.00 o
  -6 -10   1        0.42       43.10     55.91 o
  -5 -10   1       89.41      133.23     51.43 o
  -4 -10   1      268.15      274.55     35.77 o
  -3 -10   1     5132.49     5344.27    200.59 o
  -2 -10   1      847.94      834.57     32.83 o
  -1 -10   1      724.90      721.90     74.90 o
   0 -10   1      541.78      591.87     45.62 o
   1 -10   1     5544.90     5727.37    123.18 o
   2 -10   1      165.54      153.37     29.41 o
   3 -10   1     4123.68     4293.05    100.78 o
   4 -10   1     1366.60     1281.54     96.44 o
   5 -10   1     2983.90     3136.29     75.82 o
   6 -10   1       12.94       37.21     20.85 o
   7 -10   1     2437.37     2498.03     66.09 o
   8 -10   1       64.36       82.48     35.89 o
   9 -10   1     3758.30     3779.72    449.44 o
  10 -10   1      133.94      201.51     64.96 o
  -7  -9   1     2100.78     2080.09    159.48 o
  -6  -9   1       12.59       37.55     57.80 o
  -5  -9   1     2189.34     2294.28    196.01 o
  -4  -9   1      154.97      152.82     23.98 o
  -3  -9   1     7431.16     7637.78    281.17 o
  -2  -9   1     3705.77     3743.43    284.67 o
  -1  -9   1    11499.05    11679.77    361.84 o
   0  -9   1      252.74      277.77     23.17 o
   1  -9   1    10745.98    11134.67    251.87 o
   2  -9   1     2912.86     2909.30     83.10 o
   3  -9   1     2760.69     2855.45     53.94 o
   4  -9   1      124.92      110.91     13.61 o
   5  -9   1    12712.82    12837.14    197.20 o
   6  -9   1     3603.91     3550.64     70.23 o
   7  -9   1     1877.79     1885.91     72.10 o
   8  -9   1        9.21        2.56     24.79 o
   9  -9   1     4714.48     4982.45    404.08 o
  10  -9   1      510.47      413.30     70.25 o
  -7  -8   1     2743.88     2766.55    238.51 o
  -6  -8   1      419.78      382.91     36.67 o
  -5  -8   1     8258.58     8608.85    367.77 o
  -4  -8   1      110.95      136.79     25.01 o
  -3  -8   1     3241.36     3341.89    114.74 o
  -2  -8   1        1.64       24.38     24.55 o
  -1  -8   1    24579.32    24986.61    397.75 o
   0  -8   1       20.38       36.31     17.96 o
   1  -8   1     8215.11     8470.62    142.43 o
   2  -8   1      166.10      178.02     21.31 o
   3  -8   1     7335.46     7094.85    107.10 o
   4  -8   1      248.27      253.64     16.71 o
   5  -8   1    15602.38    16085.38    212.99 o
   6  -8   1      909.28     1005.71     69.96 o
   7  -8   1     8227.17     8606.16    238.19 o
   8  -8   1      481.42      485.57     31.25 o
   9  -8   1     4391.99     4511.32    405.71 o
  10  -8   1      990.38     1047.80     80.57 o
  -8  -7   1        0.07        4.11     43.88 o
  -7  -7   1     1630.66     1382.08     69.48 o
  -6  -7   1     1157.48     1104.02     38.60 o
  -5  -7   1     2799.00     2801.46     68.25 o
  -4  -7   1       11.11       23.42     15.00 o
  -3  -7   1     1842.97     1719.10     69.27 o
  -2  -7   1      429.21      490.53     60.59 o
  -1  -7   1     6509.45     6432.00     99.32 o
   0  -7   1       91.97      139.52     20.29 o
   1  -7   1     4594.75     4175.37     85.10 o
   2  -7   1     5264.21     5687.68    101.91 o
   3  -7   1    15081.25    14809.91    264.85 o
   4  -7   1     1360.69     1244.28     27.44 o
   5  -7   1     1602.90     1469.54     32.66 o
   6  -7   1      296.50      298.58     35.23 o
   7  -7   1     9472.80     9563.03    300.72 o
   8  -7   1      589.85      561.67     32.42 o
   9  -7   1     2076.81     1876.76    250.93 o
  10  -7   1      358.87      326.60     83.09 o
  11  -7   1     2184.06     1722.66    480.68 o
  -8  -6   1     1962.18     1988.85     86.11 o
  -7  -6   1     1695.28     1749.57    112.01 o
  -6  -6   1      186.44      173.67     23.39 o
  -5  -6   1     2388.91     2541.96     48.26 o
  -4  -6   1      286.38      269.40     27.57 o
  -3  -6   1     4467.94     4480.06    160.34 o
  -2  -6   1      615.00      569.45     20.53 o
  -1  -6   1      360.84      337.74     14.60 o
   0  -6   1     1031.00      982.79     30.53 o
   1  -6   1    19880.43    19331.09    325.37 o
   2  -6   1       38.55      123.50     21.69 o
   3  -6   1    13294.81    12552.98    162.34 o
   4  -6   1     5544.80     5272.83     95.16 o
   5  -6   1    18389.04    18719.14    223.24 o
   6  -6   1       70.89       83.14     17.31 o
   7  -6   1     9157.78     9542.00    176.08 o
   8  -6   1      112.42      121.66     67.58 o
   9  -6   1     4073.96     4271.32    264.15 o
  10  -6   1        7.76      -23.57    138.74 o
  11  -6   1     2360.56     1753.53    447.19 o
  -9  -5   1     3709.88     3833.19    234.13 o
  -8  -5   1      406.32      404.14     33.57 o
  -7  -5   1     3668.14     3795.09    140.41 o
  -6  -5   1      166.18      148.54     15.09 o
  -5  -5   1     6129.07     6253.05     98.25 o
  -4  -5   1      957.13     1005.29     28.59 o
  -3  -5   1     7755.00     7657.34    103.88 o
  -2  -5   1    10902.69    11316.49    134.77 o
  -1  -5   1    25442.30    24993.79    303.66 o
   0  -5   1     4690.52     4906.57    110.77 o
   1  -5   1     9246.39     8764.63    176.90 o
   2  -5   1     5150.58     5327.38    154.90 o
   3  -5   1    78843.04    79897.61    963.71 o
   4  -5   1    14189.05    14937.40    151.05 o
   5  -5   1    23776.08    23994.63    262.48 o
   6  -5   1     2582.63     2527.81     48.00 o
   7  -5   1     7920.77     7966.57    181.00 o
   8  -5   1      362.74      339.71     33.22 o
   9  -5   1     6803.91     6774.22    233.41 o
  10  -5   1      248.99      122.98     55.14 o
  11  -5   1      935.42      770.09    133.45 o
  -9  -4   1     1409.72     1184.70    113.99 o
  -8  -4   1        7.81      -25.12     59.21 o
  -7  -4   1     6343.90     6226.52    219.04 o
  -6  -4   1       77.80       95.69     25.67 o
  -5  -4   1     6365.26     6483.18    102.10 o
  -4  -4   1      104.90      134.79     13.99 o
  -3  -4   1     3708.53     3089.88     82.14 o
  -2  -4   1      104.50      111.47      9.50 o
  -1  -4   1    20025.22    18593.38    205.59 o
   0  -4   1      935.54     1049.35     27.75 o
   1  -4   1    17556.67    16964.69    237.48 o
   2  -4   1     3137.86     2912.71     42.03 o
   3  -4   1    11226.74    10346.82    114.46 o
   4  -4   1     2663.17     2737.15     38.46 o
   5  -4   1    15647.36    15079.41    227.22 o
   6  -4   1       51.85       46.30     29.41 o
   7  -4   1     6027.82     6211.11    134.22 o
   8  -4   1     1358.03     1315.01    214.78 o
   9  -4   1      482.81      494.20    103.74 o
  10  -4   1       88.22      134.43    141.51 o
  11  -4   1     2037.37     1630.73    300.39 o
 -10  -3   1      305.80      168.49     77.70 o
  -9  -3   1      119.87       26.03     77.02 o
  -8  -3   1        2.57      -19.80     49.06 o
  -7  -3   1     2207.63     2171.07     59.80 o
  -6  -3   1      102.53      106.23     10.93 o
  -5  -3   1      578.88      567.47     15.80 o
  -4  -3   1      266.82      323.26     13.31 o
  -3  -3   1     6827.94     6288.50    104.10 o
  -2  -3   1     1334.94     1690.09     37.43 o
  -1  -3   1     1618.50     1693.81     32.72 o
   0  -3   1       59.56       99.27      8.36 o
   1  -3   1    46836.02    45181.26    414.44 o
   2  -3   1        0.05       22.52      5.18 o
   3  -3   1    18881.25    19028.72    212.91 o
   4  -3   1     2393.49     2487.62     36.83 o
   5  -3   1    17909.76    17627.12    248.53 o
   6  -3   1     1101.72     1090.75     49.35 o
   7  -3   1     1164.07     1124.83     52.88 o
   8  -3   1     1211.82     1222.24     78.17 o
   9  -3   1      389.55      537.58     59.68 o
  10  -3   1      204.11      180.24     56.91 o
  11  -3   1     2090.39     2101.04    219.57 o
 -10  -2   1      425.78      632.39    146.29 o
  -9  -2   1     1595.46     1830.55    181.76 o
  -8  -2   1      178.06      102.77     55.89 o
  -7  -2   1      821.87      766.81     97.50 o
  -6  -2   1      684.59      667.69     14.15 o
  -5  -2   1     3966.61     3926.50     64.51 o
  -4  -2   1     6392.32     6867.99     92.82 o
  -3  -2   1    71817.37    73709.26    937.41 o
  -2  -2   1     2309.39     2176.42     45.02 o
  -1  -2   1     6754.19     7045.68    107.71 o
   0  -2   1        0.63        4.26      8.76 o
   1  -2   1    53283.73    17752.83   8966.53 o
   2  -2   1     1619.58     1608.25     24.17 o
   3  -2   1      250.99      252.97     12.16 o
   4  -2   1     5135.33     4945.46     63.10 o
   5  -2   1    14697.68    14042.78    186.71 o
   6  -2   1     1190.61     1159.62     52.25 o
   7  -2   1     9612.11     9903.63    211.94 o
   8  -2   1      399.38      372.76     36.18 o
   9  -2   1     2862.48     2791.65    116.48 o
  10  -2   1      340.23      372.61     78.81 o
  11  -2   1      780.27      640.22    152.34 o
 -10  -1   1      356.42      526.49    105.60 o
  -9  -1   1     4609.36     5351.48    411.08 o
  -8  -1   1      162.31      212.63     67.48 o
  -7  -1   1     4814.71     4934.66    140.44 o
  -6  -1   1      457.16      374.44     45.13 o
  -5  -1   1    14923.21    15254.43    166.23 o
  -4  -1   1     4880.43     4762.67     58.21 o
  -3  -1   1    28025.04    26602.70    280.15 o
  -2  -1   1     3697.75     3976.53     61.33 o
  -1  -1   1    65032.82      447.48  12023.35 o
   2  -1   1    38765.68    41297.07    681.19 o
   3  -1   1    11198.97    10068.33    120.98 o
   4  -1   1      655.62      570.96     64.43 o
   5  -1   1     5817.27     5575.25    101.33 o
   6  -1   1       21.96       48.85     21.81 o
   7  -1   1     4262.82     4148.17    110.98 o
   8  -1   1     2172.35     2063.76     80.74 o
   9  -1   1     2224.83     2363.51    115.70 o
  10  -1   1       24.93       92.79     55.45 o
  11  -1   1      360.65      410.18    184.06 o
 -10   0   1       31.48      161.07     80.14 o
  -9   0   1     4064.56     4515.12    203.23 o
  -8   0   1      391.00      334.98     68.27 o
  -7   0   1     3001.22     2782.98     93.48 o
  -6   0   1       64.52       75.12     34.42 o
  -5   0   1     3498.61     3279.49    187.58 o
  -4   0   1     1397.84     1305.65     42.70 o
  -3   0   1    32944.79    31412.52    308.84 o
  -2   0   1     7833.39     7627.59     88.02 o
   2   0   1    12238.33    12886.53    128.75 o
   3   0   1    28552.72    27597.90    349.34 o
   4   0   1     2294.80     2225.50     56.71 o
   5   0   1     2769.02     2685.66     67.71 o
   6   0   1     1405.16     1444.83     74.63 o
   7   0   1     1460.83     1366.22    111.72 o
   8   0   1      230.06      208.43     38.01 o
   9   0   1     3186.96     3529.54    212.93 o
  10   0   1      663.31      698.20    100.28 o
 -11   1   1      233.96      162.74     58.63 o
 -10   1   1       60.54      105.50     62.40 o
  -9   1   1     2087.66     1974.74    130.48 o
  -8   1   1      639.66      721.44    177.09 o
  -7   1   1     3497.49     3601.75    278.66 o
  -6   1   1      642.68      732.72     46.44 o
  -5   1   1    11085.59    10319.10    165.99 o
  -4   1   1       45.86       32.12      2.76 o
  -3   1   1     5092.61     5217.89     65.24 o
  -2   1   1     5054.50     4872.20     76.90 o
   1   1   1    16195.00    14911.73    855.16 o
   2   1   1        9.93       13.23      8.02 o
   3   1   1     6312.34     6063.57     75.19 o
   4   1   1        0.95       17.32      7.57 o
   5   1   1     6788.93     6624.11     99.75 o
   6   1   1       26.35       -9.50     36.78 o
   7   1   1     5106.49     4995.08    150.79 o
   8   1   1     1210.30     1136.68    206.80 o
   9   1   1     4900.17     5138.90    171.21 o
  10   1   1        2.06      -27.26     67.27 o
 -11   2   1      492.41      351.03    360.07 o
 -10   2   1      172.72      198.60     86.06 o
  -9   2   1     6059.62     6155.08    260.75 o
  -8   2   1      393.16      517.11     86.42 o
  -7   2   1     7656.27     7739.03    289.28 o
  -6   2   1     1003.69     1227.30    149.72 o
  -5   2   1    47235.64    47419.23    507.44 o
  -4   2   1     1052.56     1126.01     18.93 o
  -3   2   1    10066.31     9615.79    109.80 o
  -2   2   1    24087.70    23580.84    365.68 o
  -1   2   1    20734.81    20837.25   2014.52 o
   0   2   1      377.50      288.88     65.52 o
   1   2   1     4292.22     4015.04     53.40 o
   2   2   1     1465.47     1449.25     24.58 o
   3   2   1     5873.08     5461.12     69.53 o
   4   2   1      559.56      538.10     16.82 o
   5   2   1     2388.89     2335.90     41.85 o
   6   2   1       45.04       23.32      7.21 o
   7   2   1     8254.90     8283.72    488.16 o
   8   2   1       91.81       44.28     67.62 o
   9   2   1     3533.38     3549.10    183.81 o
  10   2   1        3.65       74.31     79.42 o
 -11   3   1     2310.25     1433.30    481.18 o
 -10   3   1       15.19       93.82     62.45 o
  -9   3   1     4312.53     4387.65    172.23 o
  -8   3   1     1371.99     1331.02     71.85 o
  -7   3   1     8275.91     8523.67    320.78 o
  -6   3   1       92.22      146.46      7.66 o
  -5   3   1    35853.16    35530.59    320.06 o
  -4   3   1     1872.15     1864.35     51.30 o
  -3   3   1    46224.88    46298.99    553.50 o
  -2   3   1     4076.99     3896.86     59.31 o
  -1   3   1     2603.18     2084.32     64.47 o
   0   3   1       18.56       25.59      7.49 o
   1   3   1     3914.40     3665.57     53.37 o
   2   3   1       80.24       66.23      7.73 o
   3   3   1    27838.52    28029.96    308.99 o
   4   3   1      284.40      228.77     16.17 o
   5   3   1     1415.10     1478.22     27.31 o
   6   3   1      915.36      989.90     21.72 o
   7   3   1     5019.28     5197.04    103.98 o
   8   3   1     2500.42     2526.59    147.31 o
   9   3   1      366.64      343.27     86.24 o
 -11   4   1      813.36      455.63    304.17 o
 -10   4   1       25.34      -21.83    103.49 o
  -9   4   1     2545.95     2420.54    120.36 o
  -8   4   1      556.64      572.56    157.88 o
  -7   4   1    12372.63    12740.60    432.45 o
  -6   4   1      215.07      183.62     21.35 o
  -5   4   1     2841.04     2629.08     38.40 o
  -4   4   1     2378.36     2495.59     36.12 o
  -3   4   1    35948.02    35836.24    341.99 o
  -2   4   1      155.87      217.68     13.18 o
  -1   4   1     1380.97     1360.06     41.15 o
   0   4   1     6190.52     6173.77     92.26 o
   1   4   1    20331.78    20263.35    277.87 o
   2   4   1     3933.52     4411.76     57.84 o
   3   4   1     9779.86     9485.78    119.24 o
   4   4   1     2753.07     2725.39     54.09 o
   5   4   1     2271.29     2206.98     77.21 o
   6   4   1      243.89      248.01     16.72 o
   7   4   1     2260.45     2385.68     70.93 o
   8   4   1       66.87       79.29     41.11 o
   9   4   1     1620.44     1434.67    164.31 o
 -11   5   1     1748.50     1488.24    758.66 o
 -10   5   1       11.32      146.17     78.56 o
  -9   5   1     2083.56     2018.47    129.42 o
  -8   5   1       79.35       66.37      9.59 o
  -7   5   1    10276.29    10255.41    189.26 o
  -6   5   1     3391.48     3489.87    144.19 o
  -5   5   1     3951.13     3724.67     50.52 o
  -4   5   1      459.26      437.72     12.63 o
  -3   5   1    34529.48    35542.86    329.10 o
  -2   5   1     1673.94     1681.15     41.63 o
  -1   5   1    11317.59    11655.67    221.67 o
   0   5   1     1365.38     1356.58     43.03 o
   1   5   1     8682.18     8772.84    117.87 o
   2   5   1     1975.45     1809.99     29.63 o
   3   5   1      961.00      983.54     26.82 o
   4   5   1      934.26     1116.45     62.81 o
   5   5   1     9357.19     9314.33    280.93 o
   6   5   1       13.67       16.42     13.71 o
   7   5   1     1982.80     1903.78     58.57 o
   8   5   1      327.87      222.63     50.10 o
   9   5   1     4078.14     3693.06    368.06 o
 -11   6   1     5012.01     5288.10    377.69 o
 -10   6   1      175.90      187.21     95.43 o
  -9   6   1     8790.43     9233.85    308.75 o
  -8   6   1        4.98       23.83     13.30 o
  -7   6   1    10129.22    10414.57    205.33 o
  -6   6   1      504.07      523.24     25.43 o
  -5   6   1    16159.77    16582.49    196.45 o
  -4   6   1     9887.96    10345.03    113.31 o
  -3   6   1    13581.64    13367.67    177.03 o
  -2   6   1     4029.66     4372.78    131.92 o
  -1   6   1    21975.28    21203.40    256.07 o
   0   6   1     1026.00     1113.33     40.52 o
   1   6   1    10513.23    10652.41    150.22 o
   2   6   1       34.93       34.57     11.49 o
   3   6   1     3612.91     3691.48    142.52 o
   4   6   1     2266.17     2247.43     48.65 o
   5   6   1     9210.60     9272.64    291.43 o
   6   6   1      228.79      211.33     19.02 o
   7   6   1     1338.69     1262.21     89.48 o
   8   6   1      284.42      293.10     35.02 o
 -11   7   1     5684.64     6092.03    406.90 o
 -10   7   1      751.60      757.13     66.45 o
  -9   7   1     6008.25     5969.07   1319.83 o
  -8   7   1      537.26      570.32     39.91 o
  -7   7   1     5272.16     5461.28    118.60 o
  -6   7   1      396.56      378.16     25.72 o
  -5   7   1     8216.57     8104.84    117.03 o
  -4   7   1      641.36      640.96     19.36 o
  -3   7   1     5572.81     5265.48     70.91 o
  -2   7   1     2802.39     2901.07     54.91 o
  -1   7   1    11256.37    11661.81    198.56 o
   0   7   1      117.37      140.81     12.64 o
   1   7   1    11756.24    11895.53    176.92 o
   2   7   1     3453.62     3539.30     64.82 o
   3   7   1     3341.21     3348.67     94.17 o
   4   7   1      313.61      339.47     27.41 o
   5   7   1     6062.39     6181.74    169.51 o
   6   7   1     1533.69     1602.91    105.80 o
   7   7   1     3857.23     3765.49    255.32 o
   8   7   1      117.29      143.16     83.60 o
 -10   8   1       38.15      105.91     49.10 o
  -9   8   1     5705.29     5866.51    308.53 o
  -8   8   1        8.74       19.98     20.08 o
  -7   8   1     3528.20     3406.85    179.14 o
  -6   8   1      433.94      409.28     32.34 o
  -5   8   1      965.65     1024.55     47.49 o
  -4   8   1      414.56      397.82     28.69 o
  -3   8   1     2583.80     2482.05     54.35 o
  -2   8   1       17.25       35.66     31.25 o
  -1   8   1     1752.08     1753.65     84.97 o
   0   8   1       20.05       65.27     24.34 o
   1   8   1    11207.37    11459.85    203.16 o
   2   8   1      895.05      958.03     99.81 o
   3   8   1    10396.42    10383.29    207.90 o
   4   8   1     1147.08     1154.58     44.38 o
   5   8   1     1776.55     1829.99    118.91 o
   6   8   1      147.33       72.79     65.29 o
   7   8   1     3968.73     4153.29    159.45 o
 -10   9   1       17.46       31.68     49.10 o
  -9   9   1     5291.74     5546.63    542.07 o
  -8   9   1      365.70      384.25     30.73 o
  -7   9   1     3790.45     3897.88    170.01 o
  -6   9   1      260.47      278.87     79.97 o
  -5   9   1     9090.47     9206.27    134.88 o
  -4   9   1     4142.14     4197.67    107.39 o
  -3   9   1     1777.83     1820.25     86.13 o
  -2   9   1     4336.44     4455.26     85.36 o
  -1   9   1     9733.90     9962.70    244.71 o
   0   9   1        9.03       43.47     26.89 o
   1   9   1     6719.11     6775.72    116.70 o
   2   9   1        0.68       17.86     20.53 o
   3   9   1     6111.07     6370.94    258.53 o
   4   9   1       27.70       21.08     26.81 o
   5   9   1     3363.65     3482.04    133.62 o
   6   9   1      281.29      393.65     48.32 o
 -10  10   1        4.29       13.87     58.67 o
  -9  10   1     2092.07     2083.94    249.82 o
  -8  10   1      179.08      119.66     25.95 o
  -7  10   1     4589.33     4701.70    274.90 o
  -6  10   1       49.84       67.32     23.29 o
  -5  10   1    14224.96    14554.20    224.78 o
  -4  10   1      148.02      143.72     53.38 o
  -3  10   1     2709.57     2705.93     62.62 o
  -2  10   1     1570.09     1515.64     50.31 o
  -1  10   1    13469.01    13737.21    232.67 o
   0  10   1      709.13      738.42     41.66 o
   1  10   1     1883.31     1937.19     61.63 o
   2  10   1       36.07        8.84     24.87 o
   3  10   1     9163.98     9404.91    335.95 o
   4  10   1      831.30      848.42     53.08 o
   5  10   1     2198.43     2127.98    140.86 o
   6  10   1        1.84       59.12     69.50 o
 -10  11   1        0.61       13.40     77.05 o
  -9  11   1      512.97      504.65     83.34 o
  -8  11   1      803.91      734.78     51.59 o
  -7  11   1      707.25      717.88     34.79 o
  -6  11   1      675.19      681.61     45.68 o
  -5  11   1     4457.71     4775.11    293.51 o
  -4  11   1     4260.47     4176.80    154.05 o
  -3  11   1     2726.21     2949.40     92.74 o
  -2  11   1      281.80      305.10     45.85 o
  -1  11   1     4005.93     4150.79    162.04 o
   0  11   1     5176.79     5123.04    110.57 o
   1  11   1    10234.23    10061.85    204.12 o
   2  11   1        0.31       59.35     65.64 o
   3  11   1     2357.66     2426.53     88.92 o
   4  11   1       18.94      121.59     80.44 o
   5  11   1     1591.64     1692.41    100.45 o
  -9  12   1      452.69      467.21     99.96 o
  -8  12   1     1190.18     1069.86     67.23 o
  -7  12   1      790.49      819.97     43.03 o
  -6  12   1      769.13      747.90     72.69 o
  -5  12   1     2238.65     2130.18     69.70 o
  -4  12   1      768.05      646.66     91.24 o
  -3  12   1     8040.04     8307.42    169.02 o
  -2  12   1        9.47       47.73     30.05 o
  -1  12   1     6654.56     6754.38    154.15 o
   0  12   1      174.75      185.75     39.67 o
   1  12   1     5286.50     5570.39    134.37 o
   2  12   1      531.16      566.77     48.39 o
   3  12   1      992.20     1002.79     65.43 o
   4  12   1      401.91      329.08    105.30 o
  -9  13   1     3021.36     3078.59    243.74 o
  -8  13   1       37.39       -6.27     97.45 o
  -7  13   1     2383.98     2240.89    124.03 o
  -6  13   1      751.59      731.45     67.91 o
  -5  13   1     3882.50     3960.99    104.68 o
  -4  13   1      553.85      501.40     55.94 o
  -3  13   1     6233.97     6182.28    243.11 o
  -2  13   1        2.43       59.31     89.97 o
  -1  13   1     1630.18     1696.60     94.96 o
   0  13   1      102.49      182.52     50.31 o
   1  13   1     5210.88     5143.08    205.12 o
   2  13   1      164.50      193.10     66.17 o
   3  13   1     1948.42     1715.19    130.58 o
  -8  14   1       54.81       84.65     84.60 o
  -7  14   1     2176.58     2015.37    238.55 o
  -6  14   1      563.07      560.36     72.83 o
  -5  14   1     1870.27     1795.11    111.96 o
  -4  14   1      209.51      134.72     97.70 o
  -3  14   1     3683.92     3642.23    359.84 o
  -2  14   1     3637.94     3363.03    274.85 o
  -1  14   1     2108.67     2230.66    144.54 o
   0  14   1       97.60      115.03     86.83 o
   1  14   1     1739.16     1573.53    115.55 o
   2  14   1       42.71      271.61    132.44 o
  -6  15   1      728.16      699.48    181.09 o
  -5  15   1      801.98      626.22     91.20 o
  -4  15   1       40.56       71.30    107.76 o
  -3  15   1      948.40      873.19     94.43 o
  -2  15   1       81.72      115.43     66.63 o
  -1  15   1     2357.41     2112.79    172.57 o
   0  15   1       63.55       65.47     78.81 o
   2 -16   2     2250.46     1970.36    161.53 o
   3 -16   2      659.30      591.94    160.52 o
   4 -16   2     1702.16     1526.31    123.29 o
   5 -16   2       29.02       33.87     89.14 o
  -1 -15   2       15.21      190.26    148.31 o
   0 -15   2     1074.10      973.77    104.71 o
   1 -15   2     1027.02      972.63    173.50 o
   2 -15   2     2350.46     2109.52    165.80 o
   3 -15   2        1.51      -54.49     68.00 o
   4 -15   2     2008.15     1670.16    145.31 o
   5 -15   2       30.66       43.71     64.67 o
   6 -15   2     2720.23     2441.98    158.83 o
   7 -15   2      133.84       87.97     67.25 o
  -2 -14   2     1046.46      881.44    122.66 o
  -1 -14   2       96.23      156.38     44.59 o
   0 -14   2     4489.01     4558.74    207.45 o
   1 -14   2     2192.95     2024.55     88.93 o
   2 -14   2     4102.43     4270.31    127.04 o
   3 -14   2      234.85      296.92     58.63 o
   4 -14   2     3455.41     3502.19    160.89 o
   5 -14   2      752.86      819.35     63.83 o
   6 -14   2      552.48      459.25     64.31 o
   7 -14   2     1165.28     1068.48    112.93 o
   8 -14   2     3230.60     3158.00    243.74 o
  -3 -13   2       36.20       51.42     42.82 o
  -2 -13   2     4931.28     4765.17    159.49 o
  -1 -13   2      235.78      271.59     42.19 o
   0 -13   2     6806.21     6682.14    134.70 o
   1 -13   2       63.48       89.65     21.70 o
   2 -13   2     7638.44     7681.00    211.42 o
   3 -13   2     1658.29     1521.65     67.56 o
   4 -13   2     6090.40     5922.67    143.73 o
   5 -13   2       28.56      126.14     36.84 o
   6 -13   2     1433.97     1438.03     87.00 o
   7 -13   2     1776.92     1721.99     78.30 o
   8 -13   2     3495.33     3730.51    224.10 o
   9 -13   2      489.84      525.42    107.77 o
  -4 -12   2      538.28      414.79     69.56 o
  -3 -12   2      462.09      385.05     40.32 o
  -2 -12   2     6076.93     6286.60    171.41 o
  -1 -12   2     1946.69     1830.10     57.82 o
   0 -12   2     1801.43     1737.57     72.39 o
   1 -12   2      915.99      938.98     59.82 o
   2 -12   2     6979.62     7158.81    141.78 o
   3 -12   2      342.66      349.88     44.25 o
   4 -12   2     5819.64     5682.50    151.09 o
   5 -12   2       30.57       42.54     32.91 o
   6 -12   2     6688.20     6945.02    225.04 o
   7 -12   2       27.47       33.63     39.94 o
   8 -12   2      724.53      713.44     63.20 o
   9 -12   2        0.83       31.75     57.16 o
  -5 -11   2      471.36      446.31     91.62 o
  -4 -11   2     2598.41     2500.80     96.60 o
  -3 -11   2       61.30       90.02     31.28 o
  -2 -11   2     3432.70     3680.54    243.52 o
  -1 -11   2      143.40      254.93     79.92 o
   0 -11   2     1818.46     1904.90    111.39 o
   1 -11   2      215.67      181.52     25.65 o
   2 -11   2     3522.97     3567.26     94.80 o
   3 -11   2     4379.01     4461.04    110.39 o
   4 -11   2     3569.47     3532.81     76.81 o
   5 -11   2      214.25      226.85     34.34 o
   6 -11   2    10587.97    10999.46    228.14 o
   7 -11   2        2.20       26.85     37.95 o
   8 -11   2     2614.87     2423.09    102.64 o
   9 -11   2       38.41       66.49     65.03 o
  10 -11   2     4316.78     4279.93    260.86 o
  -6 -10   2     1259.46     1025.14    133.78 o
  -5 -10   2      399.16      370.16    105.64 o
  -4 -10   2     7138.18     7470.75    176.62 o
  -3 -10   2      396.69      395.63     35.61 o
  -2 -10   2     8293.41     8428.13    288.41 o
  -1 -10   2      696.38      628.08     33.22 o
   0 -10   2    23990.29    24521.15    466.17 o
   1 -10   2     2830.58     2900.22     72.36 o
   2 -10   2     5399.05     5379.79    296.69 o
   3 -10   2      909.78      896.29     42.67 o
   4 -10   2     1694.61     1814.53     94.56 o
   5 -10   2     1486.26     1541.46     68.35 o
   6 -10   2    10518.37    11067.43    319.18 o
   7 -10   2      217.09      182.54     31.15 o
   8 -10   2     4793.41     5033.58    262.27 o
   9 -10   2      248.41      288.16     81.30 o
  10 -10   2     2029.28     2083.69    140.75 o
  -7  -9   2      176.02      159.76     94.96 o
  -6  -9   2     1877.36     1692.26    125.20 o
  -5  -9   2      164.50      220.00     81.67 o
  -4  -9   2     7102.30     6931.10    140.19 o
  -3  -9   2     1893.86     1907.84     75.05 o
  -2  -9   2    12757.57    13146.37    221.30 o
  -1  -9   2     4075.31     4195.02    144.00 o
   0  -9   2     3760.39     3841.56    104.06 o
   1  -9   2     1204.51     1147.63     68.53 o
   2  -9   2    10157.45    10328.12    209.66 o
   3  -9   2      438.36      371.23     33.46 o
   4  -9   2     9960.49     9862.04    196.80 o
   5  -9   2     2089.86     2099.52     53.59 o
   6  -9   2     3572.16     3634.82    108.17 o
   7  -9   2     4700.74     4784.20    110.28 o
   8  -9   2    10861.63    11319.55    598.85 o
   9  -9   2      162.95      172.65     28.82 o
  10  -9   2     2937.47     2937.45    180.79 o
  -7  -8   2     1469.17     1424.65    178.01 o
  -6  -8   2     1334.54     1256.51     93.55 o
  -5  -8   2      131.81      125.11     27.01 o
  -4  -8   2     2282.13     2247.54     57.60 o
  -3  -8   2     2189.31     2208.88    109.38 o
  -2  -8   2     4247.37     4370.64     90.92 o
  -1  -8   2      812.68      888.89     95.29 o
   0  -8   2     1219.51     1043.08     39.27 o
   1  -8   2      744.12      874.69     38.08 o
   2  -8   2     7931.06     7640.56    215.59 o
   3  -8   2     1497.51     1588.16     43.51 o
   4  -8   2    16488.18    17159.55    239.01 o
   5  -8   2      242.57      247.94     21.05 o
   6  -8   2    12696.30    12575.34    218.60 o
   7  -8   2     2596.19     2581.76    105.53 o
   8  -8   2     8491.28     8753.61    169.04 o
   9  -8   2      664.81      533.05     64.48 o
  10  -8   2     4775.45     5214.60    270.18 o
  -8  -7   2     1738.59     1501.48     79.53 o
  -7  -7   2      680.02      575.50     95.93 o
  -6  -7   2     3426.96     3487.80    193.67 o
  -5  -7   2      152.81      168.73     25.74 o
  -4  -7   2     1754.46     1895.64     90.52 o
  -3  -7   2     4059.59     3997.44     91.01 o
  -2  -7   2     5852.82     5986.91    114.51 o
  -1  -7   2     4121.74     3961.77     66.43 o
   0  -7   2    41972.32    41436.88    678.29 o
   1  -7   2     4296.45     4225.81     97.72 o
   2  -7   2     4561.75     4436.57     83.42 o
   3  -7   2     6153.34     6091.85     89.70 o
   4  -7   2    21825.74    22096.86    271.10 o
   5  -7   2      510.38      515.73     38.28 o
   6  -7   2     9757.80     9674.67    174.42 o
   7  -7   2     1294.30     1294.71     55.21 o
   8  -7   2     8728.41     8842.24    275.49 o
   9  -7   2       18.79       11.09     43.36 o
  10  -7   2     3785.61     3458.90    341.69 o
  11  -7   2       43.03      118.60    148.31 o
  -8  -6   2     1458.66     1395.03     68.08 o
  -7  -6   2      131.16      106.21     27.70 o
  -6  -6   2     7251.60     7356.17    132.09 o
  -5  -6   2      289.96      294.97     16.02 o
  -4  -6   2     8810.39     9059.00    142.09 o
  -3  -6   2       15.37       -0.42     20.65 o
  -2  -6   2    11037.81    10708.50    186.57 o
  -1  -6   2     2032.12     1948.03     37.79 o
   0  -6   2    13961.35    13131.79    208.48 o
   1  -6   2     2745.45     3113.73     77.52 o
   2  -6   2    29384.10    29836.51    429.80 o
   3  -6   2      174.89      137.70     23.35 o
   4  -6   2    19880.41    19936.27    263.09 o
   5  -6   2     2155.88     2351.16     48.51 o
   6  -6   2     6577.41     6492.14    137.04 o
   7  -6   2        9.09       12.09     18.36 o
   8  -6   2     3797.98     3911.30     71.23 o
   9  -6   2       18.47       16.12     40.84 o
  10  -6   2      212.34       85.86     54.89 o
  11  -6   2      100.71       87.50     93.92 o
  -9  -5   2      473.65      325.98    124.64 o
  -8  -5   2      472.40      479.93     35.30 o
  -7  -5   2      447.72      417.00     33.60 o
  -6  -5   2     5206.38     5359.98    178.03 o
  -5  -5   2      274.44      306.52     19.40 o
  -4  -5   2     7148.34     7303.56    121.20 o
  -3  -5   2       77.92       63.15     10.37 o
  -2  -5   2    12779.53    12183.55    162.92 o
  -1  -5   2      372.13      514.32     28.35 o
   0  -5   2     6318.59     6111.57     99.41 o
   1  -5   2    22008.36    23169.70    339.02 o
   2  -5   2    72295.09    71036.70    818.83 o
   3  -5   2     5940.29     5952.37     98.24 o
   4  -5   2     3095.95     2823.51     43.13 o
   5  -5   2      420.59      402.42     61.14 o
   6  -5   2     8687.47     8857.89    123.22 o
   7  -5   2     1603.91     1652.65     36.74 o
   8  -5   2      621.16      635.12     30.37 o
   9  -5   2      199.67       70.19     48.94 o
  10  -5   2      673.77      861.29     79.06 o
  11  -5   2       55.68      156.62    210.75 o
  -9  -4   2        8.44       84.27     95.09 o
  -8  -4   2     3231.84     3243.45    151.91 o
  -7  -4   2        0.84       26.31     24.58 o
  -6  -4   2     1772.77     1800.45     63.06 o
  -5  -4   2      429.71      441.59     15.95 o
  -4  -4   2     5354.58     5201.78     82.20 o
  -3  -4   2      848.95      867.45     21.80 o
  -2  -4   2    31466.19    31547.89    318.95 o
  -1  -4   2    14799.94    14898.83    193.42 o
   0  -4   2    30117.44    30073.54    312.98 o
   1  -4   2     3579.98     3229.10     73.11 o
   2  -4   2    27155.88    26037.16    338.21 o
   3  -4   2      212.25      241.14     22.13 o
   4  -4   2    33867.89    35226.29    316.60 o
   5  -4   2      450.03      490.38     15.90 o
   6  -4   2    11071.67    11016.56    159.12 o
   7  -4   2      414.79      412.68     18.39 o
   8  -4   2     3681.50     4033.97    137.00 o
   9  -4   2      332.81      308.04    102.37 o
  10  -4   2     3442.81     3803.56    171.72 o
  11  -4   2      372.87      418.71     76.04 o
 -10  -3   2     1752.43     1264.32    415.43 o
  -9  -3   2      151.21        4.15     72.97 o
  -8  -3   2     4995.92     5468.49    327.56 o
  -7  -3   2     1051.96     1013.35     20.39 o
  -6  -3   2     6723.20     7100.71    194.29 o
  -5  -3   2      118.93      128.36     13.12 o
  -4  -3   2    17497.71    17621.61    192.75 o
  -3  -3   2     1987.44     1704.68     44.62 o
  -2  -3   2    43442.28    42660.11    397.51 o
  -1  -3   2      108.87      166.81     12.58 o
   0  -3   2    19131.23    18142.45    268.81 o
   1  -3   2    49151.04    47497.21    334.19 o
   2  -3   2    19515.54    19224.98    181.94 o
   3  -3   2       30.09       33.69      5.25 o
   4  -3   2    20051.99    18820.86    318.80 o
   5  -3   2       50.61       44.70      6.51 o
   6  -3   2     4007.48     3869.68    125.37 o
   7  -3   2     1646.22     1544.79    180.29 o
   8  -3   2     1148.08     1127.63     55.58 o
   9  -3   2        9.92        7.15     52.58 o
  10  -3   2     1422.40     1342.45    143.78 o
  11  -3   2      113.01       67.71     65.22 o
 -10  -2   2     1439.32     1244.01    309.34 o
  -9  -2   2       13.98       -3.27     70.72 o
  -8  -2   2     1991.43     2135.72    193.73 o
  -7  -2   2       14.10       38.20     85.36 o
  -6  -2   2    12996.98    12973.29    195.46 o
  -5  -2   2       12.63       12.69      8.55 o
  -4  -2   2    33359.72    33373.75    389.15 o
  -3  -2   2        0.50       76.99      7.54 o
  -2  -2   2    35521.84    34415.38    343.11 o
  -1  -2   2    47427.24    46824.98    337.43 o
   0  -2   2    42627.86    19390.45  21662.21 o
   1  -2   2     1798.85     1008.38    594.27 o
   2  -2   2    10457.90     9976.08    111.55 o
   3  -2   2      324.26      324.08     17.12 o
   4  -2   2     3581.11     3177.79     46.14 o
   5  -2   2      273.21      288.98     19.72 o
   6  -2   2     3615.64     3443.53     74.99 o
   7  -2   2     6379.23     6434.12    134.10 o
   8  -2   2      712.80      640.60    114.16 o
   9  -2   2      342.26      347.52     49.51 o
  10  -2   2      971.87     1096.82    100.47 o
  11  -2   2      233.54      140.33     67.48 o
 -10  -1   2     1164.94     1255.07    134.05 o
  -9  -1   2       17.70       59.30    107.23 o
  -8  -1   2     3567.41     3848.45    192.84 o
  -7  -1   2     1012.92     1014.93     97.22 o
  -6  -1   2     4841.98     4783.32    175.83 o
  -5  -1   2      105.37      107.31      6.58 o
  -4  -1   2    21516.37    20186.38    276.06 o
  -3  -1   2     1812.20     1878.56     44.13 o
  -2  -1   2    42734.79    41307.07    426.76 o
  -1  -1   2     1135.98      533.01    304.73 o
   2  -1   2    27733.38    27500.24    582.95 o
   3  -1   2      582.04      577.99     13.59 o
   4  -1   2     7835.60     8267.13    179.03 o
   5  -1   2      543.31      564.85     39.74 o
   6  -1   2    10002.68     9971.19    219.94 o
   7  -1   2     3793.95     3695.84    107.64 o
   8  -1   2     6608.80     6972.10    155.60 o
   9  -1   2      638.00      576.95     60.04 o
  10  -1   2     2964.69     2913.13    171.22 o
 -10   0   2     1058.46      894.50    171.03 o
  -9   0   2        2.17       11.88    122.13 o
  -8   0   2    11388.06    12214.67    465.38 o
  -7   0   2      217.65      253.59     46.42 o
  -6   0   2     2233.03     1999.46    107.32 o
  -5   0   2     6633.13     6171.39    222.76 o
  -4   0   2    19655.96    18627.37    198.31 o
  -3   0   2     1054.67     1037.62     23.81 o
  -2   0   2     3029.64     2896.02     45.43 o
   1   0   2      427.69      144.26     20.95 o
   2   0   2    29307.87    28542.93    366.68 o
   3   0   2      624.76      552.48     21.64 o
   4   0   2    13721.34    13623.87    170.39 o
   5   0   2      913.57      847.29     29.47 o
   6   0   2     4847.13     4821.45    121.02 o
   7   0   2      253.49      296.30     82.65 o
   8   0   2     5009.90     5139.85    161.62 o
   9   0   2       69.07       93.63     43.95 o
  10   0   2     1696.64     1524.36    118.96 o
 -11   1   2       10.35       -5.15     74.39 o
 -10   1   2     2620.35     2454.62    276.56 o
  -9   1   2        5.50      -31.46     74.93 o
  -8   1   2     5742.04     5886.18    223.28 o
  -7   1   2      266.96      260.05     75.83 o
  -6   1   2    21435.46    22188.13    772.06 o
  -5   1   2     1258.72     1174.22     24.51 o
  -4   1   2    20090.36    19150.68    226.99 o
  -3   1   2       94.51      107.73      7.80 o
  -2   1   2    36506.92    36460.49    811.54 o
  -1   1   2      336.68        5.05    104.00 o
   1   1   2    17586.42    16586.01    218.53 o
   2   1   2    13159.31    12975.87    139.32 o
   3   1   2        4.85        8.49      7.14 o
   4   1   2     5721.34     5120.66    103.03 o
   5   1   2      215.42      227.01      9.61 o
   6   1   2      280.76      283.23     48.82 o
   7   1   2      625.16      594.56     44.62 o
   8   1   2     4408.45     4406.12    148.82 o
   9   1   2     1154.85     1196.97    114.43 o
  10   1   2      891.23      848.47     82.40 o
 -11   2   2        0.35       36.71     92.91 o
 -10   2   2     3177.77     3029.81    236.90 o
  -9   2   2       81.21       84.20     62.45 o
  -8   2   2     5887.87     6116.25    228.94 o
  -7   2   2     2859.42     2880.68    126.46 o
  -6   2   2    31151.88    30822.84    420.08 o
  -5   2   2      153.72      277.36     67.24 o
  -4   2   2     6807.44     6698.22     89.24 o
  -3   2   2       83.76      134.27      8.11 o
  -2   2   2    78308.71    78299.55   2816.34 o
  -1   2   2     4626.86     4692.83     81.59 o
   0   2   2    14748.85    14249.60    189.50 o
   1   2   2       65.97       68.78     14.96 o
   2   2   2    21161.82    21322.52    264.25 o
   3   2   2     2122.23     2129.66     32.39 o
   4   2   2     5577.26     5410.82     79.37 o
   5   2   2     1716.81     1714.72     56.23 o
   6   2   2     1649.76     1658.31     34.07 o
   7   2   2      142.59      229.39     62.47 o
   8   2   2     4137.54     4143.29    146.97 o
   9   2   2       90.93      108.54     59.46 o
  10   2   2     2531.98     2520.51    182.58 o
 -11   3   2      138.08      190.94     75.29 o
 -10   3   2     2131.86     1945.86    508.88 o
  -9   3   2      544.74      538.05     70.80 o
  -8   3   2     7444.94     7299.89    257.44 o
  -7   3   2       64.11       63.02      5.02 o
  -6   3   2    36385.55    36689.38    554.49 o
  -5   3   2     1390.14     1562.50     71.46 o
  -4   3   2    13629.54    13319.48    136.63 o
  -3   3   2       50.71       47.29     15.03 o
  -2   3   2    14546.63    14371.50    372.85 o
  -1   3   2    11899.17    11402.87    175.09 o
   0   3   2    15928.39    15331.92    184.91 o
   1   3   2     3530.41     3684.49     56.26 o
   2   3   2    13034.18    12337.83    154.36 o
   3   3   2      216.58      195.09     15.25 o
   4   3   2    10356.62    10600.95    276.80 o
   5   3   2     1711.07     1762.88     37.49 o
   6   3   2    16540.39    16811.41    226.37 o
   7   3   2       24.40       22.83     12.98 o
   8   3   2      959.68     1136.72    101.75 o
   9   3   2        1.94       16.67     47.02 o
 -11   4   2       63.82       22.01    113.56 o
 -10   4   2     4837.61     4842.54    606.07 o
  -9   4   2      231.49      160.77     61.69 o
  -8   4   2     7208.33     7032.62    307.12 o
  -7   4   2     2196.34     2169.29    391.44 o
  -6   4   2     9628.48     9749.20    168.72 o
  -5   4   2      356.09      355.96     32.85 o
  -4   4   2    22535.09    22725.05    243.77 o
  -3   4   2     6977.03     7168.91    144.66 o
  -2   4   2     8268.77     8201.03    117.20 o
  -1   4   2      139.97      219.27     23.98 o
   0   4   2      232.56      258.28     13.60 o
   1   4   2     1135.75     1044.79     23.78 o
   2   4   2     4037.17     3965.01     66.27 o
   3   4   2       13.98       33.23     12.51 o
   4   4   2     7926.40     8168.77    114.87 o
   5   4   2       90.34      111.60     16.76 o
   6   4   2     8121.01     8325.63    167.85 o
   7   4   2      109.15      121.10     20.85 o
   8   4   2     2185.99     2228.67     65.73 o
   9   4   2       22.60      -30.32     61.87 o
 -11   5   2       77.08      376.66    165.68 o
 -10   5   2     5580.69     5325.01    627.22 o
  -9   5   2      187.42      210.60     55.65 o
  -8   5   2     9616.09    10014.63    437.65 o
  -7   5   2      124.48      114.41     17.33 o
  -6   5   2    10252.96    10255.75    177.67 o
  -5   5   2      203.62      190.98     17.87 o
  -4   5   2    16778.86    16454.68    201.10 o
  -3   5   2      343.99      413.86     19.65 o
  -2   5   2     2972.32     2399.62     48.52 o
  -1   5   2     5600.37     5978.10    107.14 o
   0   5   2      763.82      723.79     21.60 o
   1   5   2      561.38      657.78     19.36 o
   2   5   2     7547.68     7605.52    105.69 o
   3   5   2     4150.99     4173.56    159.79 o
   4   5   2     1310.57     1261.49     32.76 o
   5   5   2      165.67      181.92     20.13 o
   6   5   2     5218.81     5254.58    245.30 o
   7   5   2      768.17      771.98     65.84 o
   8   5   2     3237.00     3255.04    108.43 o
   9   5   2       72.32       47.74     82.46 o
 -11   6   2       98.81       55.77    137.73 o
 -10   6   2     3079.72     3133.85    229.89 o
  -9   6   2      619.02      588.99     31.44 o
  -8   6   2     8235.17     8745.13    151.30 o
  -7   6   2       83.75       74.56     13.47 o
  -6   6   2     2702.95     2633.62    114.92 o
  -5   6   2      167.02      161.54     12.07 o
  -4   6   2     4295.05     4226.64     62.87 o
  -3   6   2     3521.54     3771.69     63.52 o
  -2   6   2     9665.55     9213.23    159.01 o
  -1   6   2     1062.60     1105.19     33.08 o
   0   6   2    15132.88    15495.39    237.00 o
   1   6   2      727.95      741.74     30.96 o
   2   6   2     4535.17     4556.30     66.30 o
   3   6   2     3408.35     3396.27    117.31 o
   4   6   2    14099.17    13827.30    703.33 o
   5   6   2      271.78      253.62     27.37 o
   6   6   2     5613.72     5538.06    151.61 o
   7   6   2      223.34      175.37     29.52 o
   8   6   2     3554.66     3542.97    141.20 o
 -11   7   2      366.76      355.96    124.14 o
 -10   7   2     2072.99     2102.27    142.97 o
  -9   7   2       30.61       49.58     26.19 o
  -8   7   2     3489.87     3708.72    120.64 o
  -7   7   2        1.94       10.00     18.94 o
  -6   7   2     1781.00     1841.57     76.02 o
  -5   7   2     2559.99     2644.77    121.20 o
  -4   7   2     7770.92     7775.41    114.62 o
  -3   7   2      958.07      970.66     25.09 o
  -2   7   2     3682.90     3830.47     64.42 o
  -1   7   2      515.84      533.24     52.39 o
   0   7   2    14766.99    14631.66    203.36 o
   1   7   2     1240.59     1259.55     31.64 o
   2   7   2     3655.67     3629.24    168.64 o
   3   7   2     1559.45     1450.94     45.69 o
   4   7   2    10437.61    10818.94    298.52 o
   5   7   2      299.87      242.42     32.32 o
   6   7   2     4916.32     5041.47    263.08 o
   7   7   2      482.49      512.00     57.06 o
   8   7   2     3143.39     2993.47    245.21 o
 -10   8   2     5474.51     6086.57    325.07 o
  -9   8   2      107.22      140.36     30.49 o
  -8   8   2     9767.17    10127.04    346.32 o
  -7   8   2      732.51      751.17     80.97 o
  -6   8   2     7518.45     7514.81    173.51 o
  -5   8   2     1330.74     1312.77     74.17 o
  -4   8   2     4196.88     4084.92     59.94 o
  -3   8   2     1074.03      895.93     49.09 o
  -2   8   2      566.51      521.92     27.80 o
  -1   8   2      107.63      104.92     19.00 o
   0   8   2    12508.25    12588.13    192.46 o
   1   8   2     1243.32     1236.15     36.93 o
   2   8   2     2864.57     2966.24     54.32 o
   3   8   2       54.46      135.43     21.98 o
   4   8   2     1368.23     1469.79     63.09 o
   5   8   2        4.57       24.16     26.87 o
   6   8   2     1092.21     1053.62     44.70 o
   7   8   2      297.97      391.42     58.33 o
 -10   9   2     3464.33     3952.32    219.82 o
  -9   9   2       72.22       83.15     43.88 o
  -8   9   2     5563.54     5694.54    248.00 o
  -7   9   2       14.94      -15.45     39.95 o
  -6   9   2     9338.62     9644.26    172.60 o
  -5   9   2       29.67       46.65     23.67 o
  -4   9   2     4830.11     4886.45     90.66 o
  -3   9   2     4086.53     4043.34    137.48 o
  -2   9   2     3816.82     3750.85    124.64 o
  -1   9   2       65.11       76.26     12.88 o
   0   9   2     7404.05     7738.30    139.35 o
   1   9   2     3686.76     3989.81    158.76 o
   2   9   2     9882.24    10614.07    183.52 o
   3   9   2      398.05      416.56     48.97 o
   4   9   2     1227.23     1212.89     41.18 o
   5   9   2      252.48      196.35     40.79 o
   6   9   2      976.32      963.75     64.98 o
 -10  10   2     1687.75     1690.91    133.70 o
  -9  10   2       32.64        5.68     43.76 o
  -8  10   2     2385.19     2429.81    178.35 o
  -7  10   2      803.42      715.39     33.47 o
  -6  10   2     4354.72     4408.53     97.10 o
  -5  10   2      694.45      668.28     26.96 o
  -4  10   2     6286.76     6328.24    137.66 o
  -3  10   2     4226.86     4584.74    280.77 o
  -2  10   2     6282.42     6573.48    144.23 o
  -1  10   2      421.59      425.83     36.11 o
   0  10   2      280.65      336.37     21.83 o
   1  10   2     1746.89     1824.53     61.55 o
   2  10   2    11234.14    12037.47    493.08 o
   3  10   2      704.47      609.37     65.10 o
   4  10   2     4581.57     4478.87    133.83 o
   5  10   2       99.10      207.32     51.85 o
   6  10   2     3912.14     4064.04    391.11 o
 -10  11   2      859.19      761.66    112.30 o
  -9  11   2      266.92      327.66     92.91 o
  -8  11   2     2985.46     2959.10    217.44 o
  -7  11   2      517.43      482.12     32.10 o
  -6  11   2     1859.23     1820.71    163.67 o
  -5  11   2      224.52      259.61     57.31 o
  -4  11   2     2844.04     2981.61    124.63 o
  -3  11   2       47.41       59.55     22.52 o
  -2  11   2     8427.53     8655.05    169.90 o
  -1  11   2      140.95      102.07     30.10 o
   0  11   2     4924.94     5169.91    159.15 o
   1  11   2      484.46      414.56     35.04 o
   2  11   2     2267.18     2416.72    104.87 o
   3  11   2       47.62      105.44     40.53 o
   4  11   2     2239.05     2299.70    213.77 o
   5  11   2      249.73      260.12     60.71 o
  -9  12   2        7.50      -83.17     89.64 o
  -8  12   2      657.11      323.26    103.49 o
  -7  12   2      572.73      542.94     59.10 o
  -6  12   2     3347.62     3496.33    150.98 o
  -5  12   2     1193.77     1052.85     68.60 o
  -4  12   2     4133.63     4396.94    132.68 o
  -3  12   2      142.41      105.87     37.84 o
  -2  12   2     5391.85     5509.92    155.27 o
  -1  12   2      558.31      573.40     49.54 o
   0  12   2     1666.07     1678.76    160.60 o
   1  12   2     1461.53     1392.21    126.05 o
   2  12   2     2349.98     2304.12    114.35 o
   3  12   2       63.36       21.75     46.14 o
   4  12   2      998.20      793.57    111.98 o
  -8  13   2      940.55      729.40    116.33 o
  -7  13   2      170.88       98.60     33.18 o
  -6  13   2     1317.74     1265.70     68.49 o
  -5  13   2      920.29      938.22     63.65 o
  -4  13   2     3812.35     3945.10    211.01 o
  -3  13   2      558.11      495.57     65.69 o
  -2  13   2     4707.94     4901.28    184.63 o
  -1  13   2      519.08      548.58     76.71 o
   0  13   2     3854.93     4028.19    233.26 o
   1  13   2      144.53      181.78     59.68 o
   2  13   2     2640.98     2622.59    120.91 o
   3  13   2       24.18       -3.17    113.81 o
  -7  14   2      101.36       14.57     53.36 o
  -6  14   2     1065.10      990.12    164.86 o
  -5  14   2        0.78       42.24     57.03 o
  -4  14   2     4429.47     4230.89    195.45 o
  -3  14   2      191.33      122.46    162.80 o
  -2  14   2     3750.81     3527.75    181.52 o
  -1  14   2      265.60      217.81     66.42 o
   0  14   2     3020.42     3138.35    139.23 o
   1  14   2       49.57      116.74     64.92 o
  -6  15   2      938.04      901.71    185.76 o
  -5  15   2       19.44      -70.66     70.66 o
  -4  15   2     2836.00     2623.92    224.83 o
  -3  15   2        8.65      -50.32     70.55 o
  -2  15   2     1061.00      870.40    102.51 o
  -1  15   2      116.28      241.52     72.85 o
   0  15   2     2420.35     2162.65    237.70 o
   2 -16   3        1.26       82.48     89.99 o
   3 -16   3     1872.76     1602.63    134.51 o
   4 -16   3      377.96      269.66    196.38 o
   5 -16   3     3028.86     2734.86    189.82 o
   0 -15   3       36.60      -86.28     86.28 o
   1 -15   3     1216.86     1315.00    100.87 o
   2 -15   3      144.01      211.80     54.00 o
   3 -15   3     2594.38     2644.23    126.11 o
   4 -15   3      317.45      312.74     49.23 o
   5 -15   3     2148.45     2219.06    134.43 o
   6 -15   3     1052.59      986.66     97.63 o
   7 -15   3     1444.20     1148.26    120.25 o
  -2 -14   3      243.17      216.04     46.44 o
  -1 -14   3     2722.72     2668.03    100.64 o
   0 -14   3      517.17      553.13     52.86 o
   1 -14   3     4177.25     4240.94    363.96 o
   2 -14   3     1445.83     1256.53    102.47 o
   3 -14   3     4650.15     4836.31    202.54 o
   4 -14   3      164.39      311.25     65.91 o
   5 -14   3      142.43      133.67     47.83 o
   6 -14   3       56.80       71.06     58.90 o
   7 -14   3     2263.32     2024.26    139.94 o
   8 -14   3      103.97      130.48     82.84 o
  -3 -13   3     1544.07     1438.36     68.26 o
  -2 -13   3      790.04      773.40    131.11 o
  -1 -13   3     1417.71     1574.04     73.41 o
   0 -13   3      553.45      645.00     92.91 o
   1 -13   3     5851.02     5917.76    554.09 o
   2 -13   3       74.65      129.47     65.63 o
   3 -13   3     8704.20     8612.54    221.13 o
   4 -13   3        8.97        1.96     44.03 o
   5 -13   3     2905.32     3019.64    125.09 o
   6 -13   3       16.65       26.86     32.35 o
   7 -13   3     1703.15     1674.10     76.56 o
   8 -13   3       68.75       -9.52     89.39 o
   9 -13   3     1835.80     1519.69    145.54 o
  -4 -12   3      598.08      555.41     54.68 o
  -3 -12   3     5761.02     5852.47    155.34 o
  -2 -12   3      331.47      347.62     38.59 o
  -1 -12   3     1765.17     1740.12    120.96 o
   0 -12   3      281.19      289.41     23.43 o
   1 -12   3      644.17      828.63     43.94 o
   2 -12   3     1459.18     1524.03    169.85 o
   3 -12   3     8454.85     8412.10    294.40 o
   4 -12   3       24.21       74.29     38.96 o
   5 -12   3     5958.58     6123.34    296.15 o
   6 -12   3     3578.95     3762.25     98.55 o
   7 -12   3     5569.30     5563.49    158.13 o
   8 -12   3      251.90      271.11     51.37 o
   9 -12   3     5431.82     5246.93    323.05 o
  -5 -11   3     2527.04     2449.21    153.52 o
  -4 -11   3       66.77      131.82     36.17 o
  -3 -11   3     2862.96     2807.80     72.87 o
  -2 -11   3      217.50      213.31     34.98 o
  -1 -11   3     4005.08     4102.99    146.31 o
   0 -11   3       25.32       54.76     44.33 o
   1 -11   3      246.03      286.13     26.40 o
   2 -11   3     2802.06     2899.10     68.22 o
   3 -11   3     1974.32     2092.97     65.00 o
   4 -11   3      906.95      878.52     59.81 o
   5 -11   3     3442.48     3565.67     82.39 o
   6 -11   3      251.38      299.89     50.06 o
   7 -11   3     4215.04     4376.68     97.22 o
   8 -11   3     1174.73     1162.60    133.29 o
   9 -11   3     2878.95     2839.11    260.90 o
  10 -11   3       46.21       72.69     69.24 o
  -6 -10   3     1031.70     1059.56     88.38 o
  -5 -10   3     1530.22     1565.75    119.67 o
  -4 -10   3       18.48       61.67     34.42 o
  -3 -10   3     3833.61     3995.75    214.28 o
  -2 -10   3     2113.77     2099.95     57.98 o
  -1 -10   3      537.60      532.77     24.59 o
   0 -10   3       82.36      205.56     20.13 o
   1 -10   3     5313.37     5291.22    105.53 o
   2 -10   3      492.29      458.80     30.18 o
   3 -10   3     5603.79     5770.35    138.57 o
   4 -10   3      346.87      408.44     35.87 o
   5 -10   3    14750.11    15296.92    376.52 o
   6 -10   3     4148.71     4336.77    107.14 o
   7 -10   3     2748.10     2814.92     90.36 o
   8 -10   3      430.27      369.21     63.91 o
   9 -10   3     3450.20     3462.19    485.48 o
  10 -10   3       60.15       57.28     53.88 o
  -7  -9   3      613.31      580.92     56.19 o
  -6  -9   3      325.93      360.58     61.74 o
  -5  -9   3     1789.17     1813.68     98.63 o
  -4  -9   3     1029.17     1034.68     79.48 o
  -3  -9   3     2954.91     3217.31    142.63 o
  -2  -9   3       19.72       48.07     14.93 o
  -1  -9   3     5012.31     5166.03     81.25 o
   0  -9   3       52.45      116.19     23.89 o
   1  -9   3    22431.14    22988.63    444.69 o
   2  -9   3      297.36      307.08     32.36 o
   3  -9   3     3791.06     3563.59     85.34 o
   4  -9   3     1029.75      907.48     78.54 o
   5  -9   3    18593.98    18512.53    295.07 o
   6  -9   3      249.22      260.66     22.76 o
   7  -9   3    13317.43    13980.22    296.37 o
   8  -9   3       47.41       30.23     28.42 o
   9  -9   3     8078.69     8023.11    399.79 o
  10  -9   3       68.41       58.72     55.40 o
  -7  -8   3     2486.34     2487.54    123.39 o
  -6  -8   3      372.15      363.55     37.05 o
  -5  -8   3     3429.62     3464.91     62.58 o
  -4  -8   3     1836.00     1818.26     94.35 o
  -3  -8   3     3505.18     3513.30    131.69 o
  -2  -8   3     2564.65     2578.86     47.06 o
  -1  -8   3    13999.14    14467.48    195.92 o
   0  -8   3     1859.55     1734.28     46.20 o
   1  -8   3    13128.54    12866.47    268.92 o
   2  -8   3       48.19       53.09     24.89 o
   3  -8   3    10025.37     9889.63    240.00 o
   4  -8   3      551.11      484.35     42.87 o
   5  -8   3     4998.82     4789.71     90.53 o
   6  -8   3      103.26       92.06     32.53 o
   7  -8   3     5990.07     6252.29    404.62 o
   8  -8   3      164.34      179.39     22.81 o
   9  -8   3     5054.18     5413.90    245.78 o
  10  -8   3       58.59       65.10    118.33 o
  11  -8   3       83.41       93.42    100.72 o
  -8  -7   3       12.89       20.92     87.12 o
  -7  -7   3     1186.59     1187.57    150.27 o
  -6  -7   3       41.69       60.62     26.83 o
  -5  -7   3     5937.58     6142.88    107.72 o
  -4  -7   3     3374.36     3306.65     69.22 o
  -3  -7   3     4080.30     4004.33    101.35 o
  -2  -7   3      150.68      180.64     19.06 o
  -1  -7   3     9708.53     9347.69    183.57 o
   0  -7   3     1739.30     1928.38     85.02 o
   1  -7   3     6335.23     6204.80     93.51 o
   2  -7   3      587.03      784.50     78.22 o
   3  -7   3    39741.30    39951.01    644.96 o
   4  -7   3      119.02      150.55     14.16 o
   5  -7   3      723.06      688.67     40.65 o
   6  -7   3      543.60      551.58     20.56 o
   7  -7   3     1300.04     1281.83     30.55 o
   8  -7   3     1204.67     1221.13     27.40 o
   9  -7   3     1010.77     1021.25     97.12 o
  10  -7   3      817.47      731.01    129.17 o
  11  -7   3      741.36      594.19    129.17 o
  -8  -6   3      856.72      946.73    107.38 o
  -7  -6   3     3822.20     3894.50    201.89 o
  -6  -6   3      432.51      455.75     28.94 o
  -5  -6   3     2585.85     2738.35     97.96 o
  -4  -6   3       25.68       98.75     18.68 o
  -3  -6   3     2918.00     2876.57    118.02 o
  -2  -6   3      169.99      244.35     14.30 o
  -1  -6   3    14116.23    13707.87    167.73 o
   0  -6   3        0.98       28.67      8.19 o
   1  -6   3    16731.97    16675.04    202.71 o
   2  -6   3     6104.81     6774.90    108.97 o
   3  -6   3    18851.47    17877.19    298.37 o
   4  -6   3     4994.20     5295.34     69.89 o
   5  -6   3     9071.29     8852.75    118.74 o
   6  -6   3        8.55        3.23     11.19 o
   7  -6   3     6669.71     6828.94    110.54 o
   8  -6   3      148.92      180.41     26.11 o
   9  -6   3     1623.80     1785.50    110.21 o
  10  -6   3      446.52      425.59    181.80 o
  11  -6   3     3854.71     3643.97    305.43 o
  -9  -5   3     1753.69     1495.38    410.34 o
  -8  -5   3       41.90       -4.50     25.29 o
  -7  -5   3     3048.56     3124.55    162.52 o
  -6  -5   3      334.16      328.88     30.59 o
  -5  -5   3     7877.24     8274.56    187.76 o
  -4  -5   3       54.68       88.51     14.62 o
  -3  -5   3     4862.77     4788.86     65.20 o
  -2  -5   3    13988.25    14020.51    186.92 o
  -1  -5   3    25033.94    25188.56    283.39 o
   0  -5   3     5632.51     5870.74    117.83 o
   1  -5   3    31594.15    30099.35    355.67 o
   2  -5   3      387.83      646.31     75.73 o
   3  -5   3    15997.13    15597.53    247.64 o
   4  -5   3       74.50       82.00     11.02 o
   5  -5   3    14549.45    14148.21    161.86 o
   6  -5   3        7.90       14.44      9.38 o
   7  -5   3     6032.16     6225.06    125.23 o
   8  -5   3     1222.76     1106.31     52.03 o
   9  -5   3     2653.41     2652.99    108.54 o
  10  -5   3       43.22      -33.87    152.84 o
  11  -5   3     3596.29     3545.72    592.48 o
  -9  -4   3     1247.47     1194.97    129.84 o
  -8  -4   3       35.01       22.40     46.04 o
  -7  -4   3     1140.07     1230.30     29.11 o
  -6  -4   3     1183.88     1158.35     85.94 o
  -5  -4   3    11781.73    11878.19    202.07 o
  -4  -4   3      387.39      400.32     19.60 o
  -3  -4   3    18114.74    17481.41    196.41 o
  -2  -4   3     4999.51     4563.83     69.50 o
  -1  -4   3    11275.87    10989.91    146.05 o
   0  -4   3      449.58      377.35     21.33 o
   1  -4   3     9203.58     8222.33    127.69 o
   2  -4   3     7037.57     6587.28     98.59 o
   3  -4   3    22953.19    22916.27    235.44 o
   4  -4   3     2533.41     2613.12     38.59 o
   5  -4   3     7183.48     7397.71    130.00 o
   6  -4   3       19.47        9.22      7.51 o
   7  -4   3     4038.96     3944.04    145.93 o
   8  -4   3      412.86      386.57     38.70 o
   9  -4   3      746.10      814.18    166.69 o
  10  -4   3      931.71     1069.83     84.86 o
  11  -4   3      891.00      871.37    103.24 o
 -10  -3   3      582.52      390.76    118.67 o
  -9  -3   3      416.61      389.73     86.44 o
  -8  -3   3      118.10      159.20     78.37 o
  -7  -3   3     1953.75     2060.65     59.34 o
  -6  -3   3      115.58       89.13     13.02 o
  -5  -3   3     8784.56     8898.47    122.74 o
  -4  -3   3        8.21       88.75     22.44 o
  -3  -3   3    21791.09    19809.60    210.36 o
  -2  -3   3      780.12      875.88     19.47 o
  -1  -3   3     8071.90     8019.16    112.51 o
   0  -3   3     2331.20     2065.26     36.84 o
   1  -3   3    47838.18    46656.12    376.87 o
   2  -3   3     4461.21     4511.25     70.41 o
   3  -3   3     8830.49     8273.08    183.46 o
   4  -3   3       71.20       81.38      8.55 o
   5  -3   3     3284.51     3070.47    758.76 o
   6  -3   3       19.99       23.71      4.52 o
   7  -3   3     9373.88     9327.23    210.97 o
   8  -3   3     1198.72     1115.85     66.75 o
   9  -3   3     2172.73     2063.13    206.60 o
  10  -3   3      239.78      424.11     97.00 o
  11  -3   3     1396.62     1185.53    158.13 o
 -10  -2   3        2.75      140.28     86.26 o
  -9  -2   3     1574.27     1512.63    128.75 o
  -8  -2   3      344.45      339.03     84.68 o
  -7  -2   3     5614.25     5795.24    230.99 o
  -6  -2   3      519.47      537.26     15.79 o
  -5  -2   3     2540.71     2265.94     80.83 o
  -4  -2   3      496.06      588.04     34.77 o
  -3  -2   3    53508.64    52463.88    496.72 o
  -2  -2   3    26050.72    25485.04    262.10 o
   0  -2   3      284.52      133.82     32.35 o
   1  -2   3    56096.70    46581.59   5228.36 o
   2  -2   3    13902.84    13862.54    169.47 o
   3  -2   3     5945.55     5476.44     69.08 o
   4  -2   3      129.93      133.06      7.11 o
   5  -2   3     6195.44     5829.99     96.94 o
   6  -2   3      250.06      225.29     29.57 o
   7  -2   3     4410.24     4553.75    203.47 o
   8  -2   3       86.23       81.12     41.25 o
   9  -2   3    13617.23    14520.09    360.79 o
  10  -2   3      120.56       20.43     54.63 o
  11  -2   3     1887.90     1634.56    134.46 o
 -10  -1   3        8.40       18.29     61.13 o
  -9  -1   3     1104.51     1208.60    115.39 o
  -8  -1   3     1053.35     1043.17     88.13 o
  -7  -1   3     5850.21     5926.74    393.08 o
  -6  -1   3      350.02      317.13     19.90 o
  -5  -1   3    17240.76    16702.35    207.97 o
  -4  -1   3     4268.58     4125.51     71.89 o
  -3  -1   3     9447.33     8735.88    108.89 o
  -2  -1   3     2680.44     2456.95     49.16 o
  -1  -1   3    42695.88    39146.81   3952.30 o
   1  -1   3    17886.08    10785.80   6610.47 o
   2  -1   3     1624.80     1746.33     26.31 o
   3  -1   3     5104.18     5117.15    176.56 o
   4  -1   3       39.23       31.63      4.38 o
   5  -1   3    12613.17    12290.24    199.64 o
   6  -1   3      101.01      134.07     28.24 o
   7  -1   3     2457.00     2367.52    116.38 o
   8  -1   3       22.42       31.35     85.61 o
   9  -1   3     4475.39     4714.63    182.49 o
  10  -1   3      145.52      160.32     70.49 o
 -10   0   3       17.32      112.55     78.28 o
  -9   0   3     3006.65     3265.46    189.31 o
  -8   0   3      289.18      291.75     61.09 o
  -7   0   3     4155.83     4250.13    201.56 o
  -6   0   3      932.04      922.64    121.43 o
  -5   0   3    18054.16    17091.55    203.28 o
  -4   0   3     2469.40     2370.34     36.02 o
  -3   0   3    13675.89    13892.00    180.69 o
  -2   0   3     2007.32     2186.19     57.90 o
  -1   0   3    19553.76    17644.49   2406.49 o
   1   0   3      914.73      943.87    251.23 o
   2   0   3      979.76     1164.55     51.95 o
   3   0   3     1073.87     1000.18     29.30 o
   4   0   3       80.93       49.02     20.99 o
   5   0   3     2223.22     2096.95     86.52 o
   6   0   3      765.63      742.85     38.92 o
   7   0   3     4108.36     3893.35    112.79 o
   8   0   3      158.81      156.82     57.56 o
   9   0   3     2348.69     2317.70    114.32 o
  10   0   3      275.79      341.65     60.52 o
 -11   1   3     1404.23     1458.40    276.03 o
 -10   1   3      107.33       10.73     88.02 o
  -9   1   3     6733.84     7099.78    302.52 o
  -8   1   3      496.75      440.57     68.28 o
  -7   1   3     6044.82     6126.76    257.45 o
  -6   1   3     3883.50     4186.36    188.14 o
  -5   1   3    12187.15    11596.08    130.77 o
  -4   1   3     4212.38     4500.97     83.09 o
  -3   1   3     3152.88     2884.03     45.54 o
  -2   1   3    16079.96    15883.20    175.24 o
  -1   1   3     3952.49     3852.68    398.71 o
   0   1   3        1.95        0.74      5.86 o
   1   1   3    44363.19    42801.57    532.75 o
   2   1   3    10753.54    10843.02    137.15 o
   3   1   3     3566.79     3250.02     45.74 o
   4   1   3     1029.60      837.30     50.81 o
   5   1   3     5015.06     4930.56     77.86 o
   6   1   3     1654.03     1591.38     24.92 o
   7   1   3    16615.15    17144.16    399.75 o
   8   1   3      183.70      252.02     95.08 o
   9   1   3     2342.22     2098.49    202.31 o
  10   1   3        0.66        8.31     84.43 o
 -11   2   3     1042.14      988.23    211.40 o
 -10   2   3      455.26      488.66    106.56 o
  -9   2   3     3944.67     3923.18    244.43 o
  -8   2   3      174.64      153.43     60.19 o
  -7   2   3    16284.68    16531.29    569.68 o
  -6   2   3       12.24       39.14      8.16 o
  -5   2   3    17617.78    17130.63    174.43 o
  -4   2   3     4474.26     4883.72     63.38 o
  -3   2   3    24850.74    23784.48    313.52 o
  -2   2   3      170.93      217.09     20.43 o
  -1   2   3    48044.32    47518.15    457.27 o
   0   2   3       44.54       82.93      9.24 o
   1   2   3     2325.10     2198.65     36.32 o
   2   2   3      534.59      590.59     24.93 o
   3   2   3    24382.89    23673.94    272.79 o
   4   2   3      958.57      966.95     19.60 o
   5   2   3     9115.90     9012.56    107.28 o
   6   2   3      888.41      892.20     22.70 o
   7   2   3     5326.73     5382.78    152.75 o
   8   2   3      137.43      129.84    101.47 o
   9   2   3     5568.22     5844.58    210.74 o
  10   2   3        1.05       61.71     74.10 o
 -11   3   3     2570.24     1924.10    801.47 o
 -10   3   3     1310.11     1426.40    187.40 o
  -9   3   3     3734.75     3696.11    193.81 o
  -8   3   3      776.69      826.59     88.94 o
  -7   3   3    10976.29    11246.38    296.87 o
  -6   3   3     1133.99     1027.99     32.48 o
  -5   3   3    19421.52    19809.41    205.97 o
  -4   3   3       35.50       37.78      7.12 o
  -3   3   3    32637.43    33431.87    297.44 o
  -2   3   3     1003.47      946.16     21.86 o
  -1   3   3     5621.98     5191.24     83.21 o
   0   3   3     5082.72     4821.56    139.72 o
   1   3   3     1902.01     1865.57     61.11 o
   2   3   3     1897.38     1767.33     32.91 o
   3   3   3    16505.76    16767.83    189.07 o
   4   3   3     2126.10     2208.33     36.71 o
   5   3   3     7627.04     7570.92    118.51 o
   6   3   3      198.07      218.32     18.92 o
   7   3   3     5542.95     5609.93    105.50 o
   8   3   3      255.99      234.44     53.90 o
   9   3   3     2257.29     2344.03    166.32 o
 -11   4   3     3631.63     3872.02    313.23 o
 -10   4   3        1.78      -42.08     81.08 o
  -9   4   3     1792.05     1801.37    103.74 o
  -8   4   3      334.04      301.47     17.79 o
  -7   4   3     5985.37     6128.72    129.94 o
  -6   4   3     3120.68     3183.53     53.65 o
  -5   4   3     8567.32     8234.55     99.26 o
  -4   4   3      537.28      533.22     19.59 o
  -3   4   3      878.88      724.71     23.29 o
  -2   4   3      272.76      302.64     11.73 o
  -1   4   3     4439.33     4574.34    272.58 o
   0   4   3      628.85      618.66     31.20 o
   1   4   3     6825.25     6881.64    115.77 o
   2   4   3        7.32        9.99     12.52 o
   3   4   3     9249.07     9201.22    121.01 o
   4   4   3     3059.97     3141.50     57.06 o
   5   4   3     9360.76     9537.56    174.44 o
   6   4   3       38.68       48.42     13.60 o
   7   4   3     5190.35     5172.11    212.63 o
   8   4   3        2.34      -19.77     51.50 o
   9   4   3      862.10      695.72     75.73 o
 -11   5   3     3657.08     4163.93    319.03 o
 -10   5   3      375.23      647.70    123.38 o
  -9   5   3     3705.28     3805.84     96.12 o
  -8   5   3        0.90        1.88     22.11 o
  -7   5   3    11607.75    11777.13    197.33 o
  -6   5   3       56.05       56.35     10.75 o
  -5   5   3     4603.00     4639.13     63.63 o
  -4   5   3     1475.85     1570.55     58.91 o
  -3   5   3    16811.56    16477.94    309.85 o
  -2   5   3     1510.34     1498.23     34.88 o
  -1   5   3     9909.78    10190.98    224.28 o
   0   5   3       98.71       71.77     12.07 o
   1   5   3    21104.00    21305.30    243.74 o
   2   5   3      508.51      503.59     25.54 o
   3   5   3     3274.86     3133.16     88.75 o
   4   5   3      198.07      166.27     20.69 o
   5   5   3    17393.55    18172.02    521.55 o
   6   5   3     1667.70     1589.90     88.20 o
   7   5   3     7119.97     7187.10    255.55 o
   8   5   3      148.03      192.21     35.29 o
 -11   6   3     2338.49     2215.83    221.08 o
 -10   6   3        0.49     -122.12    122.12 o
  -9   6   3     6912.17     6938.66   1289.54 o
  -8   6   3      804.12      807.27     51.95 o
  -7   6   3     3809.56     3811.22    123.18 o
  -6   6   3     2734.08     2735.86     94.99 o
  -5   6   3    12229.22    12738.08    175.46 o
  -4   6   3       81.49       83.02     13.61 o
  -3   6   3    19769.60    20356.97    332.89 o
  -2   6   3      297.28      314.91     25.53 o
  -1   6   3    14333.74    14946.09    239.25 o
   0   6   3       12.51       34.06     11.52 o
   1   6   3    23808.51    24067.97    388.43 o
   2   6   3      490.74      548.27     27.37 o
   3   6   3    14376.03    14438.25    207.23 o
   4   6   3      114.65      148.65     26.16 o
   5   6   3     8588.11     8963.40    253.29 o
   6   6   3       80.90       96.47     25.48 o
   7   6   3     2383.00     2541.05    212.74 o
   8   6   3        8.87       15.73     56.69 o
 -11   7   3     2070.85     1965.82    212.26 o
 -10   7   3        4.16        2.96     42.10 o
  -9   7   3     6931.90     7482.28    295.60 o
  -8   7   3       66.94       46.49     16.63 o
  -7   7   3     2839.15     2862.14     75.74 o
  -6   7   3      250.20      205.31     24.62 o
  -5   7   3     1603.04     1565.36     44.84 o
  -4   7   3     2096.67     2002.65     40.54 o
  -3   7   3     1048.22      929.23     25.52 o
  -2   7   3      380.82      310.87     21.61 o
  -1   7   3    11039.63    11530.74    162.87 o
   0   7   3      470.45      542.31     68.55 o
   1   7   3     6580.56     6756.72    142.14 o
   2   7   3     1492.88     1589.74     54.12 o
   3   7   3     3603.22     3649.43    123.03 o
   4   7   3       58.54       92.81     22.81 o
   5   7   3     1071.97      956.27     88.85 o
   6   7   3       83.07       76.74     26.09 o
   7   7   3     1737.75     1827.85     96.53 o
 -11   8   3     3254.59     3486.12    298.63 o
 -10   8   3        0.35       89.38     51.63 o
  -9   8   3     5489.46     5370.83    311.42 o
  -8   8   3      131.20      126.71     31.36 o
  -7   8   3     7806.63     8168.01    192.65 o
  -6   8   3     2470.82     2480.99     57.68 o
  -5   8   3     1936.43     1865.60    104.52 o
  -4   8   3     2190.14     2302.59     62.26 o
  -3   8   3     1711.81     1740.67     58.38 o
  -2   8   3      660.94      658.71     28.75 o
  -1   8   3    11794.74    12300.25    196.02 o
   0   8   3      498.26      548.94     37.51 o
   1   8   3     2986.60     3184.76     66.71 o
   2   8   3     2134.68     2116.36     55.24 o
   3   8   3    11456.00    11645.49    375.62 o
   4   8   3      123.20      167.24     28.47 o
   5   8   3     3069.14     3172.84    329.44 o
   6   8   3      316.14      204.52     89.97 o
   7   8   3     2052.85     1993.63    107.85 o
 -10   9   3      617.84      729.03     98.96 o
  -9   9   3     3778.33     3823.70    284.93 o
  -8   9   3       51.09       47.64     22.86 o
  -7   9   3     7986.14     8224.27    179.06 o
  -6   9   3      345.36      396.38     27.95 o
  -5   9   3     9875.29     9989.41    219.08 o
  -4   9   3     3355.93     3142.21    132.76 o
  -3   9   3    13072.00    13765.29    221.32 o
  -2   9   3       34.67       49.48     14.79 o
  -1   9   3    12528.90    13255.85    206.39 o
   0   9   3       95.82      157.27     22.76 o
   1   9   3    16038.16    16820.98    424.10 o
   2   9   3      140.32      202.41     40.61 o
   3   9   3    11013.30    11244.90    180.06 o
   4   9   3     1465.03     1400.88     47.01 o
   5   9   3     7189.06     7576.19    225.86 o
   6   9   3       67.26       54.34     40.07 o
 -10  10   3      499.79      564.35     88.88 o
  -9  10   3     1327.67     1343.67    267.29 o
  -8  10   3      216.82      170.96     27.56 o
  -7  10   3     2624.90     2561.37     60.55 o
  -6  10   3       46.55       49.26     25.29 o
  -5  10   3     6907.39     7090.84    152.25 o
  -4  10   3      979.38     1061.02     75.68 o
  -3  10   3     3259.52     3326.88    118.17 o
  -2  10   3      132.72      100.19     36.03 o
  -1  10   3     9712.98    10165.14    169.33 o
   0  10   3      796.49      695.23     65.95 o
   1  10   3     7760.49     7762.80    419.61 o
   2  10   3      124.17      166.39     44.66 o
   3  10   3     6646.26     6652.03    146.46 o
   4  10   3       46.99       59.34     48.80 o
   5  10   3     2369.93     2314.16    104.50 o
  -9  11   3      712.44      800.41     97.70 o
  -8  11   3        1.51       22.64     40.79 o
  -7  11   3      893.57      854.14     43.70 o
  -6  11   3        7.13       36.17     25.43 o
  -5  11   3     3846.46     3897.29    121.04 o
  -4  11   3       98.28      118.73     23.07 o
  -3  11   3    11275.94    11306.98    280.14 o
  -2  11   3      691.63      709.73     72.89 o
  -1  11   3     1235.78     1282.92     48.23 o
   0  11   3       42.21       34.88     23.60 o
   1  11   3     2494.11     2511.15     86.78 o
   2  11   3      151.44      177.21     48.99 o
   3  11   3     3792.33     3670.03    299.71 o
   4  11   3       66.79       58.37     52.37 o
   5  11   3      515.38      520.63     89.81 o
  -9  12   3      604.45      540.58    101.22 o
  -8  12   3        1.33      -62.57     71.26 o
  -7  12   3     3274.61     3355.99    196.24 o
  -6  12   3      759.63      601.49     42.84 o
  -5  12   3     2641.84     2430.69    160.47 o
  -4  12   3      479.45      495.02    125.53 o
  -3  12   3    10451.73    10650.28    260.51 o
  -2  12   3     1176.89     1116.93     82.19 o
  -1  12   3     7307.38     7326.39    190.00 o
   0  12   3      256.05      255.89     52.11 o
   1  12   3     3203.68     3421.92    118.03 o
   2  12   3      242.68      237.43     79.82 o
   3  12   3     3227.29     2678.88    190.21 o
   4  12   3       39.73       48.09     63.20 o
  -8  13   3      310.63      245.48     76.55 o
  -7  13   3     6699.44     6618.92    239.97 o
  -6  13   3       96.42      109.77     41.98 o
  -5  13   3     3129.27     3047.26    123.25 o
  -4  13   3      327.23      365.86     51.27 o
  -3  13   3     6533.20     6665.57    233.60 o
  -2  13   3      589.93      510.48     72.08 o
  -1  13   3     6218.30     6256.69    424.29 o
   0  13   3        1.76      -16.20     59.06 o
   1  13   3     2898.72     2947.37    153.43 o
   2  13   3      413.74      336.77    106.07 o
  -7  14   3     2052.68     1837.37    132.08 o
  -6  14   3      564.93      511.67     75.73 o
  -5  14   3     4677.29     4443.00    213.77 o
  -4  14   3      166.57      154.17    118.65 o
  -3  14   3     1274.96     1281.69    108.69 o
  -2  14   3       31.57       39.83     64.31 o
  -1  14   3     1461.32     1355.46    114.67 o
   0  14   3       84.23       82.31     45.82 o
   1  14   3     1051.09      932.00    116.26 o
  -6  15   3      728.28      702.61    151.83 o
  -5  15   3     1602.38     1435.36    239.60 o
  -4  15   3       96.09      128.09     73.88 o
  -3  15   3     1326.89     1058.10    123.49 o
  -2  15   3      106.04       69.63     80.06 o
   2 -16   4     1220.23     1099.97     82.61 o
   3 -16   4       16.51       36.12     59.47 o
   4 -16   4      802.86      801.59     71.48 o
   5 -16   4      400.20      252.63     86.49 o
  -1 -15   4      205.41      215.13     91.91 o
   0 -15   4      804.45      762.11    105.31 o
   1 -15   4      520.41      272.70     72.97 o
   2 -15   4     2777.44     2585.62    156.68 o
   3 -15   4        8.09       76.01     65.72 o
   4 -15   4      555.52      508.46     79.13 o
   5 -15   4       26.35       83.33     44.35 o
   6 -15   4      335.10      343.24    117.49 o
   7 -15   4       26.09       78.46     65.37 o
  -2 -14   4     3884.49     3595.49    193.33 o
  -1 -14   4        8.01       52.82     35.41 o
   0 -14   4     7416.54     7851.01    287.89 o
   1 -14   4      486.63      442.01     64.07 o
   2 -14   4     4881.47     5058.92    192.36 o
   3 -14   4      132.53      236.50     88.97 o
   4 -14   4     9171.74     9156.32    410.35 o
   5 -14   4      355.11      254.30     59.18 o
   6 -14   4     3935.48     3916.13    159.74 o
   7 -14   4     1920.16     1816.03     89.45 o
   8 -14   4     2040.74     2269.24    181.29 o
  -4 -13   4     2891.45     2793.18    898.67 o
  -3 -13   4      161.81      132.05     35.68 o
  -2 -13   4     3314.09     3146.18    562.32 o
  -1 -13   4     1086.83      792.03    121.43 o
   0 -13   4     5078.57     5138.87   1279.35 o
   1 -13   4     1116.89     1086.58    126.88 o
   2 -13   4     5885.94     5751.89    126.94 o
   3 -13   4      332.70      360.58     45.60 o
   4 -13   4     7494.33     7643.32    192.51 o
   5 -13   4      120.38      213.33     76.02 o
   6 -13   4     8911.84     8931.56    245.54 o
   7 -13   4      104.86      146.22     61.76 o
   8 -13   4     3106.65     3017.50    211.01 o
   9 -13   4      354.36      302.18     73.27 o
  -5 -12   4       59.20      110.41     96.65 o
  -4 -12   4      564.58      454.07     74.82 o
  -3 -12   4      116.87      201.04     43.50 o
  -2 -12   4      883.42      908.45    124.74 o
  -1 -12   4      331.72      305.35     24.69 o
   0 -12   4     1857.86     1968.81     56.50 o
   1 -12   4      889.60      913.38     75.92 o
   2 -12   4     6619.31     6817.73    153.21 o
   3 -12   4      317.93      419.11     51.00 o
   4 -12   4      965.34      988.76     59.77 o
   5 -12   4      355.79      348.68     49.11 o
   6 -12   4     3030.80     3093.34     79.14 o
   7 -12   4      514.17      600.88     51.22 o
   8 -12   4      483.24      622.19     58.67 o
   9 -12   4       12.51      -35.20     57.41 o
  -5 -11   4      661.65      716.59     90.56 o
  -4 -11   4     3872.76     3896.92    115.46 o
  -3 -11   4      311.07      342.08     80.26 o
  -2 -11   4     8536.94     9165.88    223.82 o
  -1 -11   4      113.90      122.18     31.50 o
   0 -11   4     2115.95     2072.82     43.12 o
   1 -11   4     1074.42     1052.54     53.77 o
   2 -11   4     7679.43     7637.57    154.50 o
   3 -11   4       32.52       65.40     27.60 o
   4 -11   4     3963.52     4052.23    102.95 o
   5 -11   4      111.25      103.33     55.20 o
   6 -11   4     9294.33     9816.29    178.40 o
   7 -11   4     1421.77     1261.51    136.42 o
   8 -11   4     4648.21     4603.80    174.36 o
   9 -11   4       13.46       63.80     52.65 o
  10 -11   4     1844.27     1742.23    124.39 o
  -6 -10   4     1394.76     1288.08     81.01 o
  -5 -10   4       70.06       37.16     43.05 o
  -4 -10   4     4770.03     5187.99    243.65 o
  -3 -10   4      203.23      224.40     43.20 o
  -2 -10   4     8706.40     8692.14    257.78 o
  -1 -10   4      611.72      596.51     25.21 o
   0 -10   4    23691.07    24214.93    390.44 o
   1 -10   4     3459.50     3399.49     86.95 o
   2 -10   4     8017.68     8265.18    232.77 o
   3 -10   4      322.30      372.54     28.23 o
   4 -10   4    31171.67    31913.80    579.21 o
   5 -10   4       88.45       81.77     41.11 o
   6 -10   4    18454.16    19316.63    329.91 o
   7 -10   4       54.82       39.34     21.84 o
   8 -10   4     3170.70     3247.78    107.23 o
   9 -10   4      518.65      516.85     52.52 o
  10 -10   4     1795.82     1825.85    138.49 o
  -7  -9   4       42.28        3.38     70.07 o
  -6  -9   4     2275.29     2358.77    130.74 o
  -5  -9   4       12.19       35.61     43.98 o
  -4  -9   4     1928.35     2023.32    117.45 o
  -3  -9   4     3081.65     3153.93     61.78 o
  -2  -9   4     2393.84     2451.79     77.88 o
  -1  -9   4      212.82      272.29     33.31 o
   0  -9   4    19423.87    19537.46    333.68 o
   1  -9   4      673.62      632.53     26.94 o
   2  -9   4     4028.13     4246.24     98.54 o
   3  -9   4       34.32       38.21     16.97 o
   4  -9   4     9353.45     9324.42    228.13 o
   5  -9   4      142.16      149.29     33.11 o
   6  -9   4     2306.05     2468.31     61.28 o
   7  -9   4     2015.34     2103.05    120.18 o
   8  -9   4     4337.48     4571.43    123.38 o
   9  -9   4      329.77      316.65     55.31 o
  10  -9   4      810.25      867.91     64.77 o
  11  -9   4      152.10      -64.81    110.54 o
  -7  -8   4      117.20      129.36    103.56 o
  -6  -8   4     1401.53     1505.40    195.63 o
  -5  -8   4      127.62      127.13     22.23 o
  -4  -8   4     4180.61     4151.10     72.14 o
  -3  -8   4     1495.67     1464.65     62.33 o
  -2  -8   4     3465.01     3439.79     73.06 o
  -1  -8   4      182.21      184.34     32.17 o
   0  -8   4    15133.38    15146.64    190.81 o
   1  -8   4      387.25      490.24     19.38 o
   2  -8   4     3953.96     3667.16    137.78 o
   3  -8   4     1456.07     1453.29     37.78 o
   4  -8   4     8346.04     8457.81    147.11 o
   5  -8   4     2297.99     2405.00     53.22 o
   6  -8   4     3227.97     3306.16    131.24 o
   7  -8   4        1.96        9.47     18.23 o
   8  -8   4     1909.10     1878.87     86.49 o
   9  -8   4      306.69      331.48     34.75 o
  10  -8   4     1414.82     1504.06     83.84 o
  11  -8   4      136.59       -3.68    144.53 o
  -8  -7   4     2237.76     2455.16    436.20 o
  -7  -7   4      139.81      223.42     37.33 o
  -6  -7   4     3275.80     3266.11    208.95 o
  -5  -7   4       21.90       45.33     19.17 o
  -4  -7   4     9319.81     9520.20    169.99 o
  -3  -7   4      811.71      754.95     26.88 o
  -2  -7   4     9896.83     9738.08    185.28 o
  -1  -7   4     6307.38     6243.14     87.66 o
   0  -7   4    53375.32    55712.03    761.60 o
   1  -7   4     4636.67     4771.20     75.60 o
   2  -7   4    33654.48    32664.72    510.82 o
   3  -7   4      643.16      598.27     20.99 o
   4  -7   4    13682.64    13793.62    375.25 o
   5  -7   4     1011.28     1085.98     32.32 o
   6  -7   4    10702.95    10770.50    283.32 o
   7  -7   4      110.77      113.38     14.13 o
   8  -7   4     5046.13     5255.78    113.96 o
   9  -7   4        3.94       10.64     14.89 o
  10  -7   4     2620.10     2458.18    235.93 o
  11  -7   4      200.06      203.73    150.32 o
  -8  -6   4     2102.59     2206.89     87.83 o
  -7  -6   4       85.01       66.49     25.72 o
  -6  -6   4     4040.56     4226.92    210.04 o
  -5  -6   4      840.48      847.22     79.24 o
  -4  -6   4     7510.73     7379.43    115.76 o
  -3  -6   4       73.01       45.44     16.45 o
  -2  -6   4    11904.29    11317.39    166.78 o
  -1  -6   4       38.85       47.20     11.12 o
   0  -6   4    12380.53    11782.39    168.71 o
   1  -6   4     3695.56     3871.26     89.58 o
   2  -6   4    30149.06    29838.60    328.27 o
   3  -6   4       14.24       30.78      9.22 o
   4  -6   4    38532.07    39181.98    464.50 o
   5  -6   4     1206.58     1153.83     50.32 o
   6  -6   4     4800.29     4924.22    164.49 o
   7  -6   4       70.98       55.50     12.51 o
   8  -6   4     3925.71     4011.84    179.76 o
   9  -6   4     2159.55     2156.48    100.18 o
  10  -6   4     1373.19     1554.39    115.57 o
  11  -6   4      135.53      185.27     80.07 o
  -9  -5   4       91.19       94.65     92.32 o
  -8  -5   4     1645.35     1635.65    117.07 o
  -7  -5   4      139.58      196.26     36.47 o
  -6  -5   4     6181.12     6204.21    318.02 o
  -5  -5   4     1109.66     1093.52     31.13 o
  -4  -5   4     1966.02     1736.86     53.96 o
  -3  -5   4       82.37       53.74     19.65 o
  -2  -5   4    12395.15    11597.39    174.58 o
  -1  -5   4        1.91       56.05     10.52 o
   0  -5   4     1000.50      895.67     24.52 o
   1  -5   4      235.19      387.50     22.41 o
   2  -5   4    37569.87    37801.70    397.18 o
   3  -5   4     3373.42     3493.40     78.61 o
   4  -5   4     3693.84     3456.55     46.92 o
   5  -5   4      257.80      268.26     11.57 o
   6  -5   4     1633.93     1661.49     35.63 o
   7  -5   4      129.61      120.48     10.71 o
   8  -5   4      548.93      582.73     48.97 o
   9  -5   4       32.75       74.66     50.39 o
  10  -5   4      797.40      772.96     83.34 o
  11  -5   4       27.09        9.77    154.60 o
  -9  -4   4        5.23       44.09     88.49 o
  -8  -4   4     1260.94     1341.99     82.39 o
  -7  -4   4       23.45       22.22     15.82 o
  -6  -4   4     7769.76     8354.84    146.40 o
  -5  -4   4     1209.27     1293.85     27.53 o
  -4  -4   4    13024.49    13090.41    163.42 o
  -3  -4   4      550.27      686.70     26.98 o
  -2  -4   4    33303.41    32952.62    419.22 o
  -1  -4   4     3390.14     3558.15     80.61 o
   0  -4   4    29109.51    27690.48    478.42 o
   1  -4   4     6709.91     6500.70    128.42 o
   2  -4   4     1529.82     1371.62     30.73 o
   3  -4   4       31.91       35.59      7.81 o
   4  -4   4     6256.61     6303.52     81.19 o
   5  -4   4     3167.09     3296.73     70.96 o
   6  -4   4    11112.37    11088.54    135.73 o
   7  -4   4      900.97      816.37     28.48 o
   8  -4   4      235.60      230.88     53.75 o
   9  -4   4      411.38      367.92     56.37 o
  10  -4   4     5127.20     5383.05    198.47 o
  11  -4   4       27.14      123.66     96.19 o
 -10  -3   4     1335.12     1309.19    179.78 o
  -9  -3   4        3.22       17.62     70.41 o
  -8  -3   4     3926.93     4286.10    193.63 o
  -7  -3   4      705.44      693.28     41.24 o
  -6  -3   4     6264.74     6263.46    117.50 o
  -5  -3   4        8.77       36.50     10.34 o
  -4  -3   4    28049.63    27173.22    324.29 o
  -3  -3   4        3.53       18.78      8.06 o
  -2  -3   4    64674.55    65253.09    652.56 o
  -1  -3   4    15337.28    15825.34    181.42 o
   0  -3   4    36697.48    35092.57    312.95 o
   1  -3   4     8330.42     8657.46    132.45 o
   2  -3   4    28326.61    27152.58    293.28 o
   3  -3   4     1373.51     1412.84     24.72 o
   4  -3   4     9440.55     9640.48    121.14 o
   5  -3   4     1422.80     1465.28     30.22 o
   6  -3   4    11982.26    11645.46    161.73 o
   7  -3   4      470.04      458.83     35.40 o
   8  -3   4     1648.91     1683.02     71.48 o
   9  -3   4        1.50       12.37     46.06 o
  10  -3   4     2335.53     2375.74    112.14 o
  11  -3   4       26.50       27.69     63.37 o
 -10  -2   4     3098.73     2250.48    908.27 o
  -9  -2   4      102.85      174.33     74.39 o
  -8  -2   4     9836.67    10370.43    391.89 o
  -7  -2   4     3992.53     4071.88     74.50 o
  -6  -2   4     7764.20     7563.55    116.29 o
  -5  -2   4        1.90      -24.49     30.96 o
  -4  -2   4    18278.66    16993.99    211.57 o
  -3  -2   4      592.91      453.84     31.22 o
  -2  -2   4     7833.34     7200.61     93.81 o
  -1  -2   4     1612.60     2113.53     79.33 o
   0  -2   4    20327.51    19452.85    276.05 o
   1  -2   4     1938.89     1997.96     49.39 o
   2  -2   4      839.83      739.98     16.33 o
   3  -2   4     6022.07     6254.66     82.37 o
   4  -2   4     4633.33     4111.01     79.19 o
   5  -2   4      382.88      336.93      8.81 o
   6  -2   4     4033.25     4047.56    100.22 o
   7  -2   4     1739.29     1899.72    112.07 o
   8  -2   4     7094.42     7270.01    215.29 o
   9  -2   4       58.13      132.62     69.14 o
  10  -2   4     1224.99     1165.94     94.17 o
  11  -2   4       31.52       71.38     89.64 o
 -10  -1   4     2185.52     1840.95    718.46 o
  -9  -1   4      331.45      356.35    180.10 o
  -8  -1   4     8466.63     8776.77    359.79 o
  -7  -1   4       52.26      170.90     52.29 o
  -6  -1   4     6830.49     6694.36    106.17 o
  -5  -1   4     1870.92     1758.79     38.13 o
  -4  -1   4     4587.16     4187.04     67.68 o
  -3  -1   4     1164.19     1221.58     21.11 o
  -2  -1   4    38639.76    36732.51    373.99 o
  -1  -1   4     1947.50     2081.19     44.16 o
   0  -1   4     1365.51      713.01    815.13 o
   1  -1   4     8132.43     7336.91    117.29 o
   2  -1   4     5601.22     5378.13     79.71 o
   3  -1   4     2908.49     2861.53     55.67 o
   4  -1   4     4352.90     4143.43     85.36 o
   5  -1   4     1014.10      861.57     43.41 o
   6  -1   4      275.81      339.91     31.15 o
   7  -1   4      229.72      256.07     48.19 o
   8  -1   4     8758.95     9185.42    234.71 o
   9  -1   4      435.02      512.76     54.60 o
  10  -1   4     2462.98     2138.86    192.37 o
 -10   0   4     2432.49     2048.77    719.29 o
  -9   0   4        2.33      -43.87     56.70 o
  -8   0   4     9226.89     9579.55    429.87 o
  -7   0   4     4317.10     4526.42    183.02 o
  -6   0   4    14093.50    14042.53    182.97 o
  -5   0   4       23.22       25.64     18.49 o
  -4   0   4    28861.21    29532.53    341.27 o
  -3   0   4     1801.67     1744.56     41.65 o
  -2   0   4    13874.81    13177.03    217.04 o
  -1   0   4      752.02      788.35     20.04 o
   0   0   4     8257.96     4977.01   4101.78 o
   1   0   4     1536.80     1579.84     30.32 o
   2   0   4     3251.62     3346.43     52.88 o
   3   0   4     1962.48     1877.07     27.59 o
   4   0   4    17103.18    16984.44    354.11 o
   5   0   4      625.52      700.28     36.60 o
   6   0   4     6221.13     6158.71    165.18 o
   7   0   4       63.45       76.59     26.23 o
   8   0   4     6330.55     6391.20    177.36 o
   9   0   4      345.98      286.45     59.43 o
  10   0   4     4590.70     4631.11    243.20 o
 -11   1   4      147.83       67.66     89.69 o
 -10   1   4     3007.45     2326.69    721.57 o
  -9   1   4        4.42     -111.67    111.67 o
  -8   1   4    11243.05    11693.82    479.82 o
  -7   1   4      413.98      435.13     63.58 o
  -6   1   4    19856.71    20102.01    292.25 o
  -5   1   4     1361.24     1322.91     29.06 o
  -4   1   4    17714.76    17145.55    173.67 o
  -3   1   4     1308.88     1415.08     34.24 o
  -2   1   4    13475.68    12728.17    180.16 o
  -1   1   4     1039.91     1183.80     24.09 o
   0   1   4    24470.40    25094.94    406.62 o
   1   1   4    22617.07    23091.19    259.98 o
   2   1   4     5658.55     5418.52     73.53 o
   3   1   4       54.82       79.68     10.34 o
   4   1   4    30074.81    30690.96    310.87 o
   5   1   4     1503.96     1439.85     31.66 o
   6   1   4     8824.92     8669.74    136.23 o
   7   1   4      959.64      999.47     57.53 o
   8   1   4     2404.07     2545.46    131.63 o
   9   1   4      670.22      663.31     62.14 o
  10   1   4     2041.87     2045.45    118.67 o
 -11   2   4       63.58       92.54     68.64 o
 -10   2   4     6317.10     5899.97   1286.77 o
  -9   2   4       53.32       55.16     77.63 o
  -8   2   4     4561.50     4478.23    214.84 o
  -7   2   4     3728.74     3773.65     87.01 o
  -6   2   4    10142.13     9914.30    112.33 o
  -5   2   4     1037.10     1093.24     26.50 o
  -4   2   4    10452.99     9942.65    124.78 o
  -3   2   4      606.10      577.91     19.27 o
  -2   2   4     3663.77     3692.19     70.31 o
  -1   2   4     1169.62     1272.85    105.31 o
   0   2   4    12723.22    12297.66    157.22 o
   1   2   4      444.04      397.05     14.71 o
   2   2   4     7818.38     7591.86    172.15 o
   3   2   4       57.59       92.03      9.51 o
   4   2   4     1571.15     1416.41     82.56 o
   5   2   4     2958.29     3229.98     79.96 o
   6   2   4      543.94      576.67     17.74 o
   7   2   4      242.50      236.98     21.15 o
   8   2   4     5296.93     5367.62    169.17 o
   9   2   4       39.99       10.20     61.99 o
  10   2   4     1481.02     1169.27    107.27 o
 -11   3   4      153.27        0.00    154.10 o
 -10   3   4     2733.86     2956.42    609.90 o
  -9   3   4      207.55      167.95     69.02 o
  -8   3   4     1680.98     1605.69    159.54 o
  -7   3   4      472.18      463.33     20.19 o
  -6   3   4     8844.57     8810.47    179.83 o
  -5   3   4       69.17       81.91     12.99 o
  -4   3   4    11626.45    11911.59    140.53 o
  -3   3   4      741.17      722.15     19.70 o
  -2   3   4    16580.13    16103.35    295.68 o
  -1   3   4      129.54      130.72      9.80 o
   0   3   4      270.13      303.49     14.23 o
   1   3   4       73.68      100.68     11.88 o
   2   3   4    14793.04    14325.46    155.04 o
   3   3   4      385.53      384.79     24.31 o
   4   3   4     2397.80     2281.58     50.69 o
   5   3   4      753.60      714.89     25.76 o
   6   3   4     6589.68     6602.55    134.73 o
   7   3   4       33.66       29.39     14.05 o
   8   3   4     2088.20     2193.71    107.26 o
   9   3   4      564.35      501.90    108.64 o
 -11   4   4        2.12      131.97    148.56 o
 -10   4   4     4031.10     4115.03    266.40 o
  -9   4   4      337.18      305.69     60.07 o
  -8   4   4     9360.95     9520.53    325.64 o
  -7   4   4       70.86       75.53     15.18 o
  -6   4   4     9295.42     9615.82    124.85 o
  -5   4   4        5.00       19.33      9.61 o
  -4   4   4    12671.53    12601.44    161.11 o
  -3   4   4      600.24      619.39     61.38 o
  -2   4   4    23588.35    23556.16    340.88 o
  -1   4   4       18.53       30.91      8.28 o
   0   4   4    16323.68    16436.25    543.15 o
   1   4   4        3.30        9.92     12.83 o
   2   4   4    14359.99    13397.82    235.21 o
   3   4   4       16.37       31.14      9.77 o
   4   4   4    16292.61    16484.75    279.82 o
   5   4   4       34.07       42.58     12.38 o
   6   4   4    10778.80    10992.80    389.73 o
   7   4   4      284.03      309.34     22.04 o
   8   4   4     2780.19     2870.22    188.87 o
   9   4   4       22.97       12.16     79.78 o
 -11   5   4        6.42       73.17    146.29 o
 -10   5   4     5339.04     5426.03    311.98 o
  -9   5   4      134.16      113.59     14.30 o
  -8   5   4     8066.36     8061.75    655.64 o
  -7   5   4     1166.84     1111.33     27.75 o
  -6   5   4     5879.55     5921.42    100.19 o
  -5   5   4       65.33       67.54     10.33 o
  -4   5   4     9209.06     9312.49    116.22 o
  -3   5   4       36.28       76.88     13.70 o
  -2   5   4    16430.78    16517.28    305.55 o
  -1   5   4     1134.87     1155.57     35.74 o
   0   5   4     5163.09     4723.47     73.74 o
   1   5   4     3742.56     3927.38     78.71 o
   2   5   4     6293.04     6468.91     99.54 o
   3   5   4     1615.54     1720.61     54.96 o
   4   5   4    12292.41    12693.06    374.32 o
   5   5   4     1182.22     1096.43     45.54 o
   6   5   4     6536.94     6650.86    427.31 o
   7   5   4       10.42       19.91     36.08 o
   8   5   4     4368.98     4490.65    155.42 o
 -11   6   4      215.11      190.01    159.89 o
 -10   6   4     5262.12     5510.89    212.82 o
  -9   6   4      138.47       47.74     55.34 o
  -8   6   4     1615.86     1639.76     45.47 o
  -7   6   4     1404.08     1315.80     69.51 o
  -6   6   4     2428.89     2512.67     78.93 o
  -5   6   4       33.77       31.26     12.19 o
  -4   6   4     2344.28     2236.79     40.36 o
  -3   6   4      194.91      135.44     13.90 o
  -2   6   4     1273.79     1088.06     32.62 o
  -1   6   4     6216.96     6615.52    123.91 o
   0   6   4    10084.89    10199.13    183.61 o
   1   6   4     1836.13     2054.55     37.31 o
   2   6   4     3985.22     3883.68    120.27 o
   3   6   4      446.50      462.55     24.83 o
   4   6   4     2381.49     2367.41    137.54 o
   5   6   4     1653.19     1578.88     72.39 o
   6   6   4     1760.18     1947.64    178.81 o
   7   6   4       88.60       15.68     54.31 o
   8   6   4     1269.91     1228.80     61.04 o
 -11   7   4       89.50       40.09    107.01 o
 -10   7   4     2897.62     3252.17    251.87 o
  -9   7   4      320.12      321.95     55.55 o
  -8   7   4     2270.98     2288.21     48.38 o
  -7   7   4     2400.67     2391.08    134.04 o
  -6   7   4      798.74      827.28     30.27 o
  -5   7   4      336.13      360.81     19.26 o
  -4   7   4     3694.95     3749.23     68.61 o
  -3   7   4        1.55       19.59     23.22 o
  -2   7   4     9615.77     9784.83    173.56 o
  -1   7   4     1112.82     1146.36     66.05 o
   0   7   4    12788.26    12555.10    202.42 o
   1   7   4      709.25      737.53     23.77 o
   2   7   4     9752.73     9861.20    189.15 o
   3   7   4     1158.44     1134.11     53.77 o
   4   7   4     4381.55     4348.70    143.26 o
   5   7   4      918.80      930.81     62.30 o
   6   7   4     3301.42     3290.83    394.93 o
   7   7   4      316.06      276.08     44.19 o
 -11   8   4       41.45       16.49    159.14 o
 -10   8   4     2077.77     2158.34    143.88 o
  -9   8   4      198.28      174.32     29.55 o
  -8   8   4     2733.04     2909.62     82.65 o
  -7   8   4      295.08      238.69     28.69 o
  -6   8   4     1934.70     1790.46     85.65 o
  -5   8   4      824.04      827.01     56.39 o
  -4   8   4    16122.51    16440.03    228.35 o
  -3   8   4     2329.19     2353.58     48.03 o
  -2   8   4     8763.16     9079.30    165.96 o
  -1   8   4       27.75       59.44     21.52 o
   0   8   4    13947.32    14659.33    248.70 o
   1   8   4      395.00      384.47     41.77 o
   2   8   4    12077.51    12082.14    288.18 o
   3   8   4      215.62      245.91     37.18 o
   4   8   4     7424.90     7725.37    419.98 o
   5   8   4      560.61      496.92     61.31 o
   6   8   4     1377.55     1426.78    104.24 o
   7   8   4      208.30      214.54     73.51 o
 -10   9   4      653.53      913.79     90.39 o
  -9   9   4      232.84      271.73     83.63 o
  -8   9   4     1987.21     1970.21     63.77 o
  -7   9   4        9.63       34.05     34.53 o
  -6   9   4     8087.48     8618.76    350.92 o
  -5   9   4      345.40      353.74     89.36 o
  -4   9   4     2348.18     2394.24     57.23 o
  -3   9   4      940.66     1037.52     42.61 o
  -2   9   4    10253.58    10509.92    160.14 o
  -1   9   4     1075.27     1068.45     52.44 o
   0   9   4     7906.71     8139.56    171.45 o
   1   9   4      105.07      121.02     20.77 o
   2   9   4     3392.12     3602.28    194.47 o
   3   9   4      133.76      147.10     48.61 o
   4   9   4     3120.63     3373.01     83.02 o
   5   9   4        0.35        9.49     38.27 o
   6   9   4      217.31      200.61     44.57 o
 -10  10   4      754.21      679.87    102.98 o
  -9  10   4      471.36      513.01     95.43 o
  -8  10   4      105.00       89.98     47.92 o
  -7  10   4      293.83      243.24     43.42 o
  -6  10   4     6714.76     6814.34    241.72 o
  -5  10   4     1252.72     1219.01     48.98 o
  -4  10   4     7889.31     7930.98    156.37 o
  -3  10   4      106.35       56.45     23.26 o
  -2  10   4     6555.94     6685.30    139.59 o
  -1  10   4       14.64       43.91     51.71 o
   0  10   4     1615.17     1585.18     56.78 o
   1  10   4     1835.17     1880.89     49.25 o
   2  10   4     4761.47     4914.79    300.36 o
   3  10   4      719.90      721.37     51.91 o
   4  10   4     1077.77     1088.51     58.92 o
   5  10   4       20.42       15.54     35.50 o
  -9  11   4        0.92      -30.09     83.34 o
  -8  11   4     2658.58     2416.86     86.37 o
  -7  11   4      706.40      656.87     39.55 o
  -6  11   4     5108.90     5265.66    126.50 o
  -5  11   4      849.15      872.39     73.26 o
  -4  11   4     7030.14     7124.87    228.42 o
  -3  11   4      778.76      683.65     42.58 o
  -2  11   4     3813.42     4247.36    108.11 o
  -1  11   4      477.42      514.88     27.42 o
   0  11   4     5003.87     5026.29    134.84 o
   1  11   4      189.35      127.67     34.56 o
   2  11   4     2419.76     2602.33    118.40 o
   3  11   4      345.46      295.52     55.11 o
   4  11   4     2073.29     2162.12     99.46 o
  -9  12   4      890.24      832.51    129.93 o
  -8  12   4     4155.46     3881.41    596.25 o
  -7  12   4      378.06      369.53     66.71 o
  -6  12   4     4412.00     4424.60    302.04 o
  -5  12   4     2006.01     1890.48     73.15 o
  -4  12   4     8658.36     8761.01    224.91 o
  -3  12   4      219.01      279.28     44.18 o
  -2  12   4     3544.90     3523.15     91.86 o
  -1  12   4      251.71      312.48     71.01 o
   0  12   4     2553.23     2676.84     82.92 o
   1  12   4       67.55       73.68     62.99 o
   2  12   4     2339.97     2144.14     84.75 o
   3  12   4       21.04      104.67     52.63 o
  -8  13   4     1455.24     1200.79    140.25 o
  -7  13   4      521.54      330.94     46.02 o
  -6  13   4     2556.36     2434.02    144.89 o
  -5  13   4       72.28       77.31     46.79 o
  -4  13   4     1452.19     1527.39    105.43 o
  -3  13   4      148.21      185.38     59.67 o
  -2  13   4     2111.13     2101.61    153.13 o
  -1  13   4      153.82      193.90    132.57 o
   0  13   4     1500.67     1396.16     76.37 o
   1  13   4     1188.90     1266.28    239.14 o
   2  13   4     1393.98     1258.87    142.04 o
  -7  14   4     1576.35     1469.87    153.14 o
  -6  14   4     1572.53     1409.29    114.38 o
  -5  14   4        1.46        3.28     71.58 o
  -4  14   4     1004.29      877.59    108.24 o
  -3  14   4        8.71       46.43     67.33 o
  -2  14   4     2892.37     2732.05    159.58 o
  -1  14   4      421.43      537.36    183.90 o
   0  14   4     1376.48     1203.65     79.56 o
  -5  15   4      101.88      174.82    131.94 o
  -4  15   4     3242.74     2850.80    194.02 o
  -3  15   4      332.11      225.46     82.65 o
  -2  15   4     1874.19     1799.13    146.52 o
   1 -16   5     2429.44     1978.27    164.25 o
   2 -16   5       13.59       48.61     71.44 o
   3 -16   5      296.64      278.18     84.48 o
   4 -16   5     1831.61     1644.34    134.71 o
   5 -16   5     1056.58     1105.94     76.73 o
   6 -16   5      171.62      -15.28    127.91 o
  -1 -15   5     4709.69     4000.15    234.35 o
   0 -15   5      122.94      138.74     71.46 o
   1 -15   5     4796.28     5070.56    250.43 o
   2 -15   5       12.27       62.52     63.08 o
   3 -15   5     5476.99     5343.73    368.63 o
   4 -15   5      688.81      650.63     78.77 o
   5 -15   5     3174.22     3206.10    172.38 o
   6 -15   5      277.92      253.04     44.00 o
   7 -15   5     4389.54     4073.44    243.01 o
  -3 -14   5     2295.32     2649.65    302.66 o
  -2 -14   5       25.43       31.30     62.38 o
  -1 -14   5     3045.01     3039.56    653.11 o
   0 -14   5       44.81      125.57     59.73 o
   1 -14   5     2541.39     2677.85    129.32 o
   2 -14   5        0.66       58.77     45.95 o
   3 -14   5     6041.21     6606.16    225.22 o
   4 -14   5       81.60      193.77     60.96 o
   5 -14   5     1306.91     1360.06    182.41 o
   6 -14   5       11.13       19.08     48.39 o
   7 -14   5     2663.52     2429.91    150.75 o
   8 -14   5     1091.51     1045.41    135.72 o
  -4 -13   5        7.86       64.85     80.02 o
  -3 -13   5      571.41      514.36     54.61 o
  -2 -13   5       31.39       59.92     53.44 o
  -1 -13   5      746.36      777.68    148.19 o
   0 -13   5        8.25        5.33     15.25 o
   1 -13   5     1410.51     1402.21    166.93 o
   2 -13   5       11.02       51.42     33.47 o
   3 -13   5     2971.06     3049.11     96.48 o
   4 -13   5      217.83      274.52     45.85 o
   5 -13   5     3725.99     3694.32    113.60 o
   6 -13   5        1.49      127.54     47.46 o
   7 -13   5     3681.71     3462.97    114.97 o
   8 -13   5      133.21      118.52     65.47 o
   9 -13   5     1405.86     1370.22    144.28 o
  -5 -12   5      530.12      380.37    138.14 o
  -4 -12   5      455.31      336.07    144.76 o
  -3 -12   5     5140.75     5081.21    639.22 o
  -2 -12   5     1273.43     1227.15    264.94 o
  -1 -12   5     3905.65     3966.17    433.95 o
   0 -12   5        6.44       38.01     33.35 o
   1 -12   5     7583.44     7573.27    266.00 o
   2 -12   5     1445.17     1514.47     85.06 o
   3 -12   5     2682.00     2785.56     79.48 o
   4 -12   5       44.46       89.55     39.76 o
   5 -12   5    11686.38    12521.02    437.66 o
   6 -12   5       16.39       65.12     25.97 o
   7 -12   5     2833.23     2730.93     90.18 o
   8 -12   5      595.18      567.37     65.47 o
   9 -12   5     3950.64     3761.15    250.54 o
  -5 -11   5     4523.29     4391.13    176.56 o
  -4 -11   5      149.51      144.14     36.30 o
  -3 -11   5     5623.86     6105.19    785.15 o
  -2 -11   5      200.24      280.05     41.13 o
  -1 -11   5     3355.25     3515.91    288.23 o
   0 -11   5      174.12      181.98     40.98 o
   1 -11   5     6994.76     7105.90    130.10 o
   2 -11   5      396.10      372.10     62.58 o
   3 -11   5     4822.71     5179.87    127.18 o
   4 -11   5      185.95      258.64     33.99 o
   5 -11   5    15917.81    15917.94    356.67 o
   6 -11   5     1994.60     1960.82     79.10 o
   7 -11   5     7254.50     7092.22    334.74 o
   8 -11   5     2638.71     2411.64    239.41 o
   9 -11   5     1783.20     1602.35    209.71 o
  10 -11   5      205.99      186.73     67.48 o
  -6 -10   5        4.63      -17.38     59.03 o
  -5 -10   5     2673.54     2536.37    139.35 o
  -4 -10   5        0.52       54.82     46.77 o
  -3 -10   5     5515.58     5568.69    297.40 o
  -2 -10   5      103.48      106.27     21.08 o
  -1 -10   5      308.94      311.84     32.20 o
   0 -10   5      251.30      280.72     33.59 o
   1 -10   5     4583.98     4777.62    100.42 o
   2 -10   5     3097.09     3207.22    107.22 o
   3 -10   5     4130.33     4061.83    110.23 o
   4 -10   5      557.81      607.40     36.27 o
   5 -10   5     5213.86     5237.45    133.11 o
   6 -10   5     4706.49     4912.14    225.51 o
   7 -10   5     6469.57     6628.50    161.82 o
   8 -10   5     1470.53     1367.39     83.00 o
   9 -10   5     1556.62     1481.95    164.45 o
  10 -10   5      121.26      112.96     54.89 o
  -7  -9   5      761.46      755.36    220.76 o
  -6  -9   5      353.76      266.98     79.04 o
  -5  -9   5      320.86      312.28     26.44 o
  -4  -9   5     1178.32     1294.46    146.04 o
  -3  -9   5     7460.21     7585.48    133.00 o
  -2  -9   5      237.89      226.87     24.44 o
  -1  -9   5     5156.96     5159.68     85.54 o
   0  -9   5     1227.18     1323.59     81.78 o
   1  -9   5     5610.90     5694.01    116.13 o
   2  -9   5     1059.43     1153.83     48.05 o
   3  -9   5     6732.40     6684.28    113.95 o
   4  -9   5      273.28      279.10     62.86 o
   5  -9   5     4019.39     4084.55    120.07 o
   6  -9   5      822.27      826.90     29.19 o
   7  -9   5    10648.25    10793.90    356.33 o
   8  -9   5       86.52      122.74     17.00 o
   9  -9   5     3052.76     3268.91    280.48 o
  10  -9   5       14.11       21.73     39.43 o
  11  -9   5      298.31      -25.20    147.80 o
  -7  -8   5     1968.36     2160.94    124.40 o
  -6  -8   5      315.41      334.21     44.98 o
  -5  -8   5     5391.64     5472.22    108.07 o
  -4  -8   5      169.17      249.38     35.81 o
  -3  -8   5     6239.04     6295.57    107.19 o
  -2  -8   5        5.56       21.70     18.75 o
  -1  -8   5    13659.73    13426.26    233.77 o
   0  -8   5      279.63      359.76     35.67 o
   1  -8   5    24140.33    24883.76    374.83 o
   2  -8   5     1537.46     1894.20     67.01 o
   3  -8   5    19533.88    20116.05    435.81 o
   4  -8   5      852.26      914.45     50.64 o
   5  -8   5     8874.57     8914.09    152.62 o
   6  -8   5      270.31      263.37     20.99 o
   7  -8   5     1637.70     1696.92     43.64 o
   8  -8   5       87.04       70.08     17.60 o
   9  -8   5     4142.91     4334.28    306.99 o
  10  -8   5        2.50       31.59     21.61 o
  11  -8   5     1680.10     1413.31    212.52 o
  -8  -7   5       84.63      143.70     45.55 o
  -7  -7   5     1705.02     1725.08    135.88 o
  -6  -7   5      527.05      519.22     33.98 o
  -5  -7   5    12022.50    12370.14    209.41 o
  -4  -7   5      419.04      406.70     37.13 o
  -3  -7   5     5363.66     5210.32     99.50 o
  -2  -7   5        8.80       38.87     13.64 o
  -1  -7   5    35865.59    36303.99    485.00 o
   0  -7   5     5227.05     5758.40    121.98 o
   1  -7   5    14292.95    14294.10    206.70 o
   2  -7   5      751.09      824.25     27.36 o
   3  -7   5    19564.40    19555.72    359.97 o
   4  -7   5      225.76      238.31     16.55 o
   5  -7   5     1047.42     1027.15     77.24 o
   6  -7   5      695.58      699.70     47.58 o
   7  -7   5     2841.01     3039.77     65.61 o
   8  -7   5      492.28      432.40     48.52 o
   9  -7   5     2307.21     2313.13    236.03 o
  10  -7   5      437.81      383.16     76.71 o
  11  -7   5     2745.47     2152.68    287.55 o
  -8  -6   5      112.92      100.41     44.04 o
  -7  -6   5      995.41     1039.69     65.35 o
  -6  -6   5       16.54       29.95     20.81 o
  -5  -6   5     4522.92     4637.29     98.99 o
  -4  -6   5      246.21      214.59     22.41 o
  -3  -6   5     5787.99     5548.43    145.69 o
  -2  -6   5     6217.34     6327.61    116.23 o
  -1  -6   5    10572.45    10423.78    171.75 o
   0  -6   5      383.97      425.05     39.54 o
   1  -6   5    25391.37    25318.56    702.16 o
   2  -6   5     5497.58     5721.01     98.55 o
   3  -6   5    17506.77    17651.21    223.42 o
   4  -6   5     2556.59     2787.15     44.78 o
   5  -6   5     3227.19     3361.27     62.42 o
   6  -6   5       30.67       25.53     13.58 o
   7  -6   5     7307.77     7681.90    209.95 o
   8  -6   5      340.19      307.40     16.75 o
   9  -6   5      130.56       86.30     57.39 o
  10  -6   5      482.59      513.37     81.05 o
  11  -6   5     2649.89     2587.93    208.28 o
  -9  -5   5      925.35      750.43    263.74 o
  -8  -5   5        7.26       -2.69    129.45 o
  -7  -5   5     5941.48     6109.71    281.67 o
  -6  -5   5      771.46      803.96     42.87 o
  -5  -5   5     5186.36     5431.95     99.13 o
  -4  -5   5       10.16       39.17     12.45 o
  -3  -5   5    18227.35    17740.29    213.79 o
  -2  -5   5      746.37      670.08     28.61 o
  -1  -5   5     6621.55     6893.37    228.27 o
   0  -5   5     2988.36     2998.19     60.15 o
   1  -5   5     8971.68     8649.20    149.96 o
   2  -5   5      110.64      139.11     14.08 o
   3  -5   5    13309.38    12936.50    154.46 o
   4  -5   5     1008.53     1059.90     25.32 o
   5  -5   5     4433.78     4404.27    157.89 o
   6  -5   5       45.14       18.39     10.58 o
   7  -5   5     3115.26     2991.59     96.85 o
   8  -5   5      280.41      261.96     18.68 o
   9  -5   5     2794.88     2828.40    124.89 o
  10  -5   5      413.86      406.07     97.49 o
  11  -5   5     3751.03     3510.59    538.59 o
  -9  -4   5     3522.40     3196.30    929.76 o
  -8  -4   5       99.36       85.34     77.87 o
  -7  -4   5     8878.12     9129.31    179.62 o
  -6  -4   5     2583.97     2543.31     56.68 o
  -5  -4   5    17759.02    17655.93    261.34 o
  -4  -4   5      539.76      550.59     20.78 o
  -3  -4   5    50958.08    51509.36    561.09 o
  -2  -4   5      953.59      956.48     28.45 o
  -1  -4   5     7494.33     6894.67     96.57 o
   0  -4   5      824.67      952.63     25.02 o
   1  -4   5    19602.26    18594.75    323.97 o
   2  -4   5     3175.61     3142.68     57.94 o
   3  -4   5    14029.75    13419.42    169.12 o
   4  -4   5     1826.92     1801.82     32.84 o
   5  -4   5    14234.13    14445.00    196.92 o
   6  -4   5       11.12       18.34     10.65 o
   7  -4   5     1488.45     1477.69    100.96 o
   8  -4   5     2289.66     2338.62    171.56 o
   9  -4   5     4605.96     4740.11    146.70 o
  10  -4   5       25.03       17.93     60.43 o
  11  -4   5      719.12      440.01     75.70 o
 -10  -3   5        5.58       91.52    150.22 o
  -9  -3   5     1331.72     1101.57    257.05 o
  -8  -3   5      140.29      175.26     35.13 o
  -7  -3   5     6178.52     6116.27    113.68 o
  -6  -3   5     3460.89     3505.80     65.77 o
  -5  -3   5    11236.95    10865.86    148.48 o
  -4  -3   5        6.03       38.86     14.22 o
  -3  -3   5     7298.89     6286.59     82.66 o
  -2  -3   5     2029.73     2243.60     41.96 o
  -1  -3   5    36930.47    35056.11    359.44 o
   0  -3   5     4263.32     4347.57     77.00 o
   1  -3   5    14903.63    14475.62    219.29 o
   2  -3   5      252.09      312.40     20.77 o
   3  -3   5      385.53      358.83     12.82 o
   4  -3   5     3753.48     3889.24    125.00 o
   5  -3   5    15528.18    15541.90    154.62 o
   6  -3   5       46.21       41.37      6.48 o
   7  -3   5     2908.73     2857.82    167.51 o
   8  -3   5        3.88       23.70     47.66 o
   9  -3   5     4927.56     4975.22    223.55 o
  10  -3   5        6.45       30.00     88.46 o
  11  -3   5     2410.69     2063.57    175.75 o
 -10  -2   5       10.74       65.66     74.02 o
  -9  -2   5     1465.21     1086.61    162.86 o
  -8  -2   5      260.92      273.22     67.35 o
  -7  -2   5     2344.63     2351.83     57.33 o
  -6  -2   5        0.79       14.25     21.65 o
  -5  -2   5     1376.54     1399.44     27.10 o
  -4  -2   5     1539.48     1503.71     74.96 o
  -3  -2   5    16728.11    16365.15    199.32 o
  -2  -2   5     4848.45     5103.09     98.22 o
  -1  -2   5    15076.93    14288.50    191.97 o
   0  -2   5    10101.91    10325.33    153.27 o
   1  -2   5     8141.40     7727.37    121.51 o
   2  -2   5       84.27      107.38     11.26 o
   3  -2   5     4850.03     5115.99     75.52 o
   4  -2   5      798.92      681.76     14.34 o
   5  -2   5    12727.49    12139.37   2785.88 o
   6  -2   5      976.76      938.81     15.30 o
   7  -2   5     5772.93     5840.96    140.89 o
   8  -2   5     3022.08     2903.61    139.55 o
   9  -2   5     6213.04     6330.48    239.17 o
  10  -2   5        3.05       50.58     71.79 o
 -10  -1   5        0.35      125.33     70.59 o
  -9  -1   5     3178.07     3251.17    509.42 o
  -8  -1   5      601.56      571.49     74.41 o
  -7  -1   5     8111.35     8246.38    171.79 o
  -6  -1   5      128.05      127.52     33.24 o
  -5  -1   5    20864.26    20954.52    266.54 o
  -4  -1   5      653.69      659.50     31.54 o
  -3  -1   5    23968.76    23659.96    283.30 o
  -2  -1   5      372.28      330.10     12.58 o
  -1  -1   5    26399.06    25473.17    427.07 o
   0  -1   5     2571.31     2343.80     50.38 o
   2  -1   5    19992.79    19509.31    474.46 o
   3  -1   5    15587.64    15441.84    211.12 o
   4  -1   5    13042.00    12866.21    132.57 o
   5  -1   5    11016.80    10628.94    135.37 o
   6  -1   5      423.43      434.54      9.67 o
   7  -1   5     6773.01     6767.70    225.37 o
   8  -1   5       93.93       88.61     53.02 o
   9  -1   5     5744.77     5753.95    183.32 o
  10  -1   5       38.21      -19.31     84.60 o
 -10   0   5        5.42       33.76     95.74 o
  -9   0   5     6677.34     6323.62   1495.40 o
  -8   0   5      196.35      156.72     95.57 o
  -7   0   5     9381.53     9328.08    193.74 o
  -6   0   5       23.48       43.55     11.83 o
  -5   0   5    23004.26    22627.96    282.31 o
  -4   0   5      536.82      662.31     22.67 o
  -3   0   5     3829.54     3371.76     65.24 o
  -2   0   5     4224.88     4178.82     80.57 o
  -1   0   5    72335.44    71977.03   1110.11 o
   0   0   5      370.60      396.24     14.33 o
   1   0   5    37199.02    37036.43    332.18 o
   2   0   5      504.44      451.91     12.43 o
   3   0   5    11441.50    10248.62    118.39 o
   4   0   5      417.32      436.04     13.51 o
   5   0   5     3774.19     3543.20     50.63 o
   6   0   5       26.77       24.32      6.22 o
   7   0   5     9412.13     9724.51    310.43 o
   8   0   5      817.59      926.07     60.05 o
   9   0   5     5627.88     5775.02    185.99 o
  10   0   5      250.92      274.68     73.27 o
 -11   1   5     1721.84     1584.63    185.07 o
 -10   1   5      155.70      223.08     69.30 o
  -9   1   5     4258.65     3902.26    467.45 o
  -8   1   5       16.99      236.90    104.86 o
  -7   1   5     9720.88     9910.48    155.16 o
  -6   1   5     1236.06     1192.29     38.88 o
  -5   1   5    14350.96    14106.76    334.21 o
  -4   1   5      118.57       97.98      9.74 o
  -3   1   5     3506.68     3633.04     62.33 o
  -2   1   5     2450.80     2425.91     45.92 o
  -1   1   5     2318.08     2055.87     55.29 o
   0   1   5     7477.34     7461.13    120.68 o
   1   1   5      234.20      233.30     37.01 o
   2   1   5      795.08      812.81     15.82 o
   3   1   5    24373.71    24444.78    272.90 o
   4   1   5     2181.58     2241.71     62.71 o
   5   1   5     4809.65     4666.99    120.27 o
   6   1   5      433.57      498.01     16.81 o
   7   1   5     8240.79     8685.84    276.08 o
   8   1   5      774.32      704.77     94.69 o
   9   1   5     1880.25     1887.54    133.20 o
  10   1   5      162.96      148.95     55.96 o
 -11   2   5     2361.63     2422.94    179.60 o
 -10   2   5       21.03      -23.58     97.27 o
  -9   2   5     3530.39     3383.98    484.73 o
  -8   2   5      140.15      109.70     58.02 o
  -7   2   5     4359.96     4322.57     79.74 o
  -6   2   5       15.47       19.58     18.17 o
  -5   2   5     8930.40     9099.92    200.10 o
  -4   2   5       15.50       47.53      9.64 o
  -3   2   5     3460.65     3533.07     54.71 o
  -2   2   5    11359.99    11792.80    168.66 o
  -1   2   5     4571.43     4392.58     69.67 o
   0   2   5      130.19      177.79     22.75 o
   1   2   5    15573.48    16009.02    234.53 o
   2   2   5      701.80      608.97     36.81 o
   3   2   5    17564.08    17045.95    195.32 o
   4   2   5        0.00        8.22      8.54 o
   5   2   5    18388.80    18526.66    343.88 o
   6   2   5     1164.78     1219.81     35.44 o
   7   2   5     5613.15     5559.40     86.75 o
   8   2   5     1105.91     1091.61     67.97 o
   9   2   5     2537.35     2577.33    100.82 o
 -11   3   5     3359.14     3396.85    213.39 o
 -10   3   5       12.97       43.39     93.41 o
  -9   3   5     6527.35     6810.28    354.53 o
  -8   3   5     1305.16     1250.71     45.74 o
  -7   3   5    10524.61    10703.77    167.34 o
  -6   3   5        0.99      -20.66     22.97 o
  -5   3   5    13917.37    13386.89    153.75 o
  -4   3   5     4188.02     4424.30     73.06 o
  -3   3   5      361.65      314.57     21.14 o
  -2   3   5     2322.60     2098.09     54.56 o
  -1   3   5    12064.19    11372.09    270.03 o
   0   3   5     3393.42     3235.98     60.79 o
   1   3   5    16064.04    15237.85    226.07 o
   2   3   5     1686.47     1625.29     33.39 o
   3   3   5     7590.66     7192.64    105.30 o
   4   3   5      891.24      866.81     32.01 o
   5   3   5    20353.45    20759.50    750.06 o
   6   3   5        0.57       15.13     12.46 o
   7   3   5     5401.84     5432.82    235.97 o
   8   3   5      225.21      228.42     18.62 o
   9   3   5     1261.24     1058.40     64.99 o
 -11   4   5     4191.55     4242.31    339.67 o
 -10   4   5        0.58      148.91    125.90 o
  -9   4   5     7576.08     7883.32    282.86 o
  -8   4   5       37.47       24.82     12.82 o
  -7   4   5     3144.44     3255.13     69.29 o
  -6   4   5      407.81      516.85     21.50 o
  -5   4   5    14919.22    15546.76    162.69 o
  -4   4   5    11058.37    11728.61    141.00 o
  -3   4   5    18053.64    18128.61    255.85 o
  -2   4   5     1071.94     1200.53     27.39 o
  -1   4   5     3760.42     3619.77     67.21 o
   0   4   5      626.83      701.63     29.37 o
   1   4   5    12664.71    12815.42    161.59 o
   2   4   5       53.69       95.79     30.72 o
   3   4   5    12840.65    12563.58    161.91 o
   4   4   5     2087.41     2041.65     68.36 o
   5   4   5     7550.63     7615.52    132.70 o
   6   4   5        2.72       34.14     16.32 o
   7   4   5     7495.21     7512.56    869.11 o
   8   4   5      445.08      388.95     39.13 o
   9   4   5     1246.42     1200.04     82.68 o
 -11   5   5     3226.20     3298.63    298.13 o
 -10   5   5        0.20      115.57     92.41 o
  -9   5   5     1436.60     1393.65    127.08 o
  -8   5   5      226.38      197.67     20.24 o
  -7   5   5     3381.04     3513.70     96.13 o
  -6   5   5       75.49       67.37     21.78 o
  -5   5   5      376.63      421.32     42.39 o
  -4   5   5      904.14      962.23     26.75 o
  -3   5   5    20861.08    21742.67    413.55 o
  -2   5   5     3730.32     3738.19     68.11 o
  -1   5   5    13917.80    14639.46    213.66 o
   0   5   5       26.33       32.05     18.02 o
   1   5   5    14711.58    15007.06    241.85 o
   2   5   5      158.59      217.42     18.26 o
   3   5   5     9944.98    10459.98    143.01 o
   4   5   5     1644.53     1715.04     35.92 o
   5   5   5    11643.88    12150.23    261.65 o
   6   5   5      151.02      125.73     53.88 o
   7   5   5     3175.94     3154.36    210.12 o
   8   5   5      184.65      164.72     59.65 o
 -11   6   5     1918.53     1978.26    204.21 o
 -10   6   5       11.06       -4.29     28.41 o
  -9   6   5     2160.36     2284.97    133.99 o
  -8   6   5        0.96       17.14     28.18 o
  -7   6   5     7055.94     7317.06    189.18 o
  -6   6   5     4331.47     4497.38     70.67 o
  -5   6   5      765.97      691.02     28.25 o
  -4   6   5     1005.13      980.82     27.10 o
  -3   6   5     9712.78     9618.33    143.19 o
  -2   6   5      523.67      528.61     19.06 o
  -1   6   5    12058.53    12291.06    234.08 o
   0   6   5      242.34      287.40     16.20 o
   1   6   5    25296.85    25983.04    620.44 o
   2   6   5       60.12       66.41     26.38 o
   3   6   5     6259.98     6337.36    157.20 o
   4   6   5      947.67      898.43     27.47 o
   5   6   5     3487.90     3660.93    250.00 o
   6   6   5      423.61      394.92     43.47 o
   7   6   5      853.98      785.99    132.28 o
   8   6   5      448.90      372.95     60.93 o
 -11   7   5     1763.10     2169.60    229.13 o
 -10   7   5      146.08       65.86     46.03 o
  -9   7   5     6408.86     6724.09    278.68 o
  -8   7   5       23.05        7.54     18.68 o
  -7   7   5     4549.03     4858.65     77.99 o
  -6   7   5       22.92       23.11     12.73 o
  -5   7   5    13490.60    13506.92    231.50 o
  -4   7   5      409.75      413.48     24.30 o
  -3   7   5     7699.29     7576.74    168.06 o
  -2   7   5     1822.50     1888.13     39.68 o
  -1   7   5    20273.33    20140.52    381.51 o
   0   7   5      746.42      782.03     45.81 o
   1   7   5    18240.16    18918.70    297.36 o
   2   7   5      276.32      233.56     20.20 o
   3   7   5     3024.40     3165.96    122.36 o
   4   7   5        2.22       45.91     20.95 o
   5   7   5     6477.02     6475.50    365.32 o
   6   7   5       68.21       44.16     37.05 o
   7   7   5      555.26      426.22     62.19 o
 -10   8   5      117.74      151.63     54.62 o
  -9   8   5     2677.64     2555.63    187.27 o
  -8   8   5       60.72       43.40     36.31 o
  -7   8   5     4609.28     4731.85    101.57 o
  -6   8   5     2515.23     2499.50    118.17 o
  -5   8   5     9663.57     9835.34    191.72 o
  -4   8   5       69.54       81.29     56.63 o
  -3   8   5     3243.12     3349.35     79.57 o
  -2   8   5      910.87      910.39     30.67 o
  -1   8   5    14876.04    15535.76    264.85 o
   0   8   5      161.84      203.05     52.11 o
   1   8   5     5558.37     5748.75    269.84 o
   2   8   5     1238.06     1222.16     42.31 o
   3   8   5     8579.94     8893.07    279.73 o
   4   8   5      409.10      460.43     31.24 o
   5   8   5     1426.93     1377.36    153.31 o
   6   8   5        2.23      -72.59     75.29 o
 -10   9   5      293.01      269.55     73.02 o
  -9   9   5     1284.72     1123.00     92.16 o
  -8   9   5       98.94       62.61     27.47 o
  -7   9   5     5214.19     5228.69    153.47 o
  -6   9   5       14.85       25.03     20.86 o
  -5   9   5     3428.56     3499.64     83.50 o
  -4   9   5       16.06      -23.87     23.87 o
  -3   9   5    14003.42    14730.45    262.63 o
  -2   9   5      143.05      117.31     13.64 o
  -1   9   5     4626.79     4738.90    111.95 o
   0   9   5      614.45      699.35     27.93 o
   1   9   5     4017.89     4235.88    258.07 o
   2   9   5        9.84       -8.29     36.56 o
   3   9   5     3103.99     3217.63    154.68 o
   4   9   5      457.55      545.47     88.12 o
   5   9   5      825.95      881.44     58.16 o
   6   9   5       82.48      -18.36     72.52 o
 -10  10   5      131.34      209.37     81.83 o
  -9  10   5     2918.87     2884.58    211.51 o
  -8  10   5      446.21      382.55     55.07 o
  -7  10   5     7124.45     7507.03    407.29 o
  -6  10   5      215.62      170.98     28.46 o
  -5  10   5    10225.88    10085.55    333.60 o
  -4  10   5      466.16      330.61     63.01 o
  -3  10   5     4796.91     4887.01    100.39 o
  -2  10   5      919.01      903.09     62.89 o
  -1  10   5     6703.81     6827.71    196.82 o
   0  10   5     2121.55     2179.97    112.82 o
   1  10   5     3382.51     3503.05    187.32 o
   2  10   5      598.70      580.64    115.31 o
   3  10   5     4240.73     4353.26    108.99 o
   4  10   5       35.25       41.77     60.68 o
   5  10   5     3235.28     3030.19    128.42 o
  -9  11   5     3943.49     4016.53    248.52 o
  -8  11   5       45.73       65.97     37.27 o
  -7  11   5     4406.13     4318.27    190.47 o
  -6  11   5      422.80      452.13     45.40 o
  -5  11   5     8982.39     8879.71    225.46 o
  -4  11   5     1717.34     1742.15     85.07 o
  -3  11   5     6860.25     6777.32    166.64 o
  -2  11   5      176.61      156.85     15.49 o
  -1  11   5     8900.83     8887.79    195.77 o
   0  11   5        1.45       -6.73     20.36 o
   1  11   5     1851.88     1948.40     88.78 o
   2  11   5      499.81      491.03     50.32 o
   3  11   5     3823.42     3791.05    155.45 o
   4  11   5      735.69      706.77     68.49 o
  -9  12   5     1146.95      955.72    143.27 o
  -8  12   5       48.94       56.68     53.13 o
  -7  12   5     2729.00     2465.24    130.50 o
  -6  12   5      427.27      394.51     49.00 o
  -5  12   5     3396.88     3226.24    111.66 o
  -4  12   5      476.95      398.40     40.79 o
  -3  12   5     5257.23     5315.26    277.95 o
  -2  12   5       96.90      131.28     56.52 o
  -1  12   5     2739.00     2920.24    107.03 o
   0  12   5       67.74       81.64     51.02 o
   1  12   5     2933.46     2961.76    197.27 o
   2  12   5      104.58      133.20     34.65 o
   3  12   5     2000.94     1961.69    162.66 o
  -8  13   5      215.47      198.69    146.55 o
  -7  13   5     1182.33      956.65     65.54 o
  -6  13   5      571.13      496.54     79.08 o
  -5  13   5     1439.13     1488.75    137.58 o
  -4  13   5        4.86      -36.80     61.56 o
  -3  13   5     5446.11     5483.95    214.69 o
  -2  13   5      665.10      593.47     70.44 o
  -1  13   5     4376.40     4221.59    179.77 o
   0  13   5      182.97      186.09     65.83 o
   1  13   5     3491.46     3443.78    188.63 o
  -7  14   5     2564.21     2136.31    221.83 o
  -6  14   5      392.57      283.99     77.75 o
  -5  14   5     3353.54     2935.10    168.34 o
  -4  14   5      104.10       73.14     69.78 o
  -3  14   5     4704.11     4319.57    228.59 o
  -2  14   5       48.51       33.12     73.55 o
  -1  14   5     3707.93     3467.18    246.89 o
   0  14   5       14.79      -18.41     98.45 o
   1 -16   6        1.31       63.29     73.36 o
   2 -16   6     2369.49     2095.24    155.25 o
   3 -16   6      203.52      274.25     80.72 o
   4 -16   6     3021.99     2860.31    267.07 o
   5 -16   6      161.74      176.59     72.01 o
   6 -16   6      322.03      233.74    100.21 o
  -1 -15   6      516.29      406.76     86.77 o
   0 -15   6     3100.87     3117.46    177.57 o
   1 -15   6      297.30      295.20     85.94 o
   2 -15   6     4663.47     4693.03    245.19 o
   3 -15   6      246.61      166.31     71.03 o
   4 -15   6     2048.00     1869.55    128.82 o
   5 -15   6      642.33      560.10     77.96 o
   6 -15   6     1088.53      964.50     76.32 o
   7 -15   6      449.55      380.24    110.17 o
  -3 -14   6      158.49      367.77    148.56 o
  -2 -14   6     2122.23     1925.20    131.47 o
  -1 -14   6     1705.59     1716.75    128.73 o
   0 -14   6     1699.09     1866.74    108.66 o
   1 -14   6       89.00       46.55     57.72 o
   2 -14   6     4196.63     4516.48    174.68 o
   3 -14   6      229.22      247.59     61.10 o
   4 -14   6     1924.35     1939.98    101.14 o
   5 -14   6       19.26       17.54     42.90 o
   6 -14   6     6115.21     6189.64    184.37 o
   7 -14   6       23.06       61.14     56.23 o
   8 -14   6     1658.10     1628.24    231.90 o
  -4 -13   6     2630.30     2375.72    181.51 o
  -3 -13   6      179.79      156.37     37.93 o
  -2 -13   6     2927.90     2903.86    520.20 o
  -1 -13   6      835.59      783.01    173.40 o
   0 -13   6     1052.36     1163.60     99.33 o
   1 -13   6      377.40      424.47     57.51 o
   2 -13   6     5397.24     5198.91    136.29 o
   3 -13   6       92.63      114.29     44.83 o
   4 -13   6     4784.31     4776.86    140.01 o
   5 -13   6        1.40       29.05     37.34 o
   6 -13   6     2322.88     2394.74    136.60 o
   7 -13   6      108.81       41.38     42.67 o
   8 -13   6     2260.24     2105.27    100.21 o
   9 -13   6      111.00      123.41     94.93 o
  -5 -12   6       90.50     -102.48    102.48 o
  -4 -12   6     2843.91     2596.79    283.22 o
  -3 -12   6        0.96       25.13     47.83 o
  -2 -12   6     3412.04     3678.60    448.11 o
  -1 -12   6       34.09       26.88     18.44 o
   0 -12   6     3673.80     3553.34     91.35 o
   1 -12   6     1267.47     1315.70     95.22 o
   2 -12   6     8946.86     9080.62    302.92 o
   3 -12   6     2047.66     1962.51     66.09 o
   4 -12   6     7571.50     7755.28    152.10 o
   5 -12   6      958.59      937.51     43.62 o
   6 -12   6     3598.87     3837.81     97.96 o
   7 -12   6      296.13      277.83     41.12 o
   8 -12   6     1238.72     1405.63     72.52 o
   9 -12   6      344.33      307.34     95.18 o
  -5 -11   6        0.27       85.16     43.10 o
  -4 -11   6     1436.58     1289.21     53.21 o
  -3 -11   6        1.91       26.98     58.11 o
  -2 -11   6     7626.43     7952.61    521.71 o
  -1 -11   6      412.74      442.54     24.25 o
   0 -11   6     6265.76     6677.00    288.03 o
   1 -11   6     2083.64     2110.80     47.22 o
   2 -11   6     5678.64     5744.81    148.77 o
   3 -11   6      264.83      321.39     28.88 o
   4 -11   6    10882.01    10929.16    232.99 o
   5 -11   6      196.27      249.44     47.53 o
   6 -11   6     3773.01     3913.84    106.91 o
   7 -11   6      855.86      805.84     46.00 o
   8 -11   6     4025.95     3904.13    455.98 o
   9 -11   6      217.37      196.37     47.14 o
  10 -11   6     2402.46     2418.78    169.21 o
  -6 -10   6      977.37     1003.93    173.69 o
  -5 -10   6      919.18      854.48     79.72 o
  -4 -10   6     5985.23     5941.54    275.65 o
  -3 -10   6      519.62      577.97     67.86 o
  -2 -10   6     7275.06     7442.00    238.84 o
  -1 -10   6      668.62      657.82     50.45 o
   0 -10   6     7786.82     8198.59    205.90 o
   1 -10   6       35.44       61.21     22.79 o
   2 -10   6     6939.43     7062.59    126.61 o
   3 -10   6     2446.28     2311.83     85.04 o
   4 -10   6     3213.00     3389.52     70.03 o
   5 -10   6       32.37       44.06     13.66 o
   6 -10   6     4270.24     4216.20     78.52 o
   7 -10   6        5.12       48.10     25.01 o
   8 -10   6     1468.85     1516.00     90.24 o
   9 -10   6       50.30      148.89     50.11 o
  10 -10   6     1206.88     1340.18     84.03 o
  -7  -9   6       84.00      119.69     61.50 o
  -6  -9   6     2914.21     2860.54    119.15 o
  -5  -9   6      733.84      736.39     45.97 o
  -4  -9   6    11396.32    11693.15    351.83 o
  -3  -9   6        0.03       29.77     21.23 o
  -2  -9   6     6900.02     7023.21    172.88 o
  -1  -9   6       63.29       78.58     19.98 o
   0  -9   6    20992.88    21544.18    377.73 o
   1  -9   6        8.65       10.44     17.45 o
   2  -9   6     7769.13     8234.01    271.43 o
   3  -9   6        5.83       26.90      8.56 o
   4  -9   6     5353.10     5622.13    120.76 o
   5  -9   6       38.88       63.12     35.68 o
   6  -9   6     3510.95     3423.48     85.56 o
   7  -9   6      149.08      163.77     24.80 o
   8  -9   6     1845.90     1958.65    144.29 o
   9  -9   6      327.26      232.70     51.65 o
  10  -9   6       88.20       80.16     34.88 o
  -7  -8   6       85.13       83.58     39.49 o
  -6  -8   6     1998.04     2174.08    151.00 o
  -5  -8   6      425.00      436.78     41.16 o
  -4  -8   6     3462.53     3506.56    104.86 o
  -3  -8   6     2250.02     2144.90     81.34 o
  -2  -8   6    16167.44    15875.70    449.74 o
  -1  -8   6      881.58      939.60     62.72 o
   0  -8   6    16594.76    16280.18    310.33 o
   1  -8   6     4738.90     5111.47    106.66 o
   2  -8   6    16659.16    16537.79    310.65 o
   3  -8   6     6135.90     6264.19    106.29 o
   4  -8   6     5288.60     5239.88     80.62 o
   5  -8   6      265.06      273.30     22.71 o
   6  -8   6      256.07      270.09     18.67 o
   7  -8   6        1.89       -5.10     25.37 o
   8  -8   6     8185.71     8533.93    420.97 o
   9  -8   6       87.82       96.91     22.61 o
  10  -8   6     1164.92     1188.36     55.24 o
  11  -8   6      262.32      484.88    157.12 o
  -8  -7   6     1280.12     1092.32    426.44 o
  -7  -7   6      184.41      142.09     29.91 o
  -6  -7   6     4637.96     4763.04    190.37 o
  -5  -7   6     1999.32     2085.87     57.40 o
  -4  -7   6     1131.66     1216.16     40.68 o
  -3  -7   6      650.63      640.27     23.92 o
  -2  -7   6    12859.62    12694.58    190.41 o
  -1  -7   6      133.98      256.14     17.56 o
   0  -7   6     4886.19     4296.50    109.56 o
   1  -7   6     2379.49     2528.41    106.56 o
   2  -7   6    16431.81    16641.01    240.32 o
   3  -7   6      669.20      698.95     33.55 o
   4  -7   6     4350.39     4261.98     64.13 o
   5  -7   6      272.09      237.71     14.41 o
   6  -7   6     4585.04     4763.70     82.67 o
   7  -7   6      621.76      650.48     34.52 o
   8  -7   6     3467.21     3638.53    140.89 o
   9  -7   6      279.35      240.68     42.47 o
  10  -7   6     6428.09     6360.28    848.20 o
  11  -7   6       40.50      203.81    102.68 o
  -8  -6   6     2479.22     2592.35    686.36 o
  -7  -6   6        8.43       45.55     20.63 o
  -6  -6   6     5945.26     6007.75    209.90 o
  -5  -6   6      844.06      950.35     30.54 o
  -4  -6   6     9478.87     9208.59    327.20 o
  -3  -6   6      591.36      554.03     20.08 o
  -2  -6   6     7673.01     7397.52    130.24 o
  -1  -6   6     2333.22     2281.75     46.12 o
   0  -6   6     5623.12     5067.06     86.42 o
   1  -6   6     5319.93     5626.21    119.60 o
   2  -6   6     5393.82     4967.92     94.66 o
   3  -6   6     1707.00     1666.57     29.73 o
   4  -6   6    13664.33    14092.50    171.04 o
   5  -6   6        2.02        8.59     11.06 o
   6  -6   6     3707.57     3823.68     60.10 o
   7  -6   6     4371.15     4267.42     65.43 o
   8  -6   6      869.93      914.83     82.74 o
   9  -6   6       30.12       -6.87     96.94 o
  10  -6   6     5872.39     5908.30    916.83 o
  11  -6   6       64.21      345.54    157.12 o
  -9  -5   6       29.37      -77.00     77.00 o
  -8  -5   6     3053.73     3197.27    390.37 o
  -7  -5   6      496.80      522.34     48.99 o
  -6  -5   6    14665.28    14984.86    274.76 o
  -5  -5   6     1941.15     2065.60     42.66 o
  -4  -5   6    12866.33    12498.67    197.73 o
  -3  -5   6      149.78      267.50     17.41 o
  -2  -5   6    18797.02    18093.00    221.17 o
  -1  -5   6     2509.58     2894.58     57.22 o
   0  -5   6     4502.90     4091.70     77.09 o
   1  -5   6     1216.45     1479.33     65.44 o
   2  -5   6     4520.84     4233.96     77.93 o
   3  -5   6      753.42      834.46     24.68 o
   4  -5   6     1790.21     1490.80     63.70 o
   5  -5   6      433.40      450.62     15.52 o
   6  -5   6     6331.29     6133.78    242.56 o
   7  -5   6       11.51       -9.20     25.10 o
   8  -5   6     4727.13     4621.24    192.84 o
   9  -5   6       31.80       48.02     44.38 o
  10  -5   6     1483.99     1306.17    163.67 o
  11  -5   6      185.32      227.67     58.60 o
  -9  -4   6        1.54      147.65     96.68 o
  -8  -4   6     2458.75     2424.73    195.68 o
  -7  -4   6      934.79      951.30     40.89 o
  -6  -4   6    12751.19    12839.25    204.03 o
  -5  -4   6     1711.03     1900.63     50.61 o
  -4  -4   6    17582.85    17884.28    255.22 o
  -3  -4   6     7278.27     8106.96    107.16 o
  -2  -4   6     9681.83     8572.06    116.86 o
  -1  -4   6     7555.55     8020.65    122.22 o
   0  -4   6     3676.69     3658.44     79.29 o
   1  -4   6      411.28      530.27     27.96 o
   2  -4   6    12181.99    11444.44    200.67 o
   3  -4   6      709.16      623.53     25.70 o
   4  -4   6     1410.85     1331.56     27.32 o
   5  -4   6     1305.48     1328.02     31.25 o
   6  -4   6    12974.43    13141.56    151.59 o
   7  -4   6     3001.88     2925.81     44.63 o
   8  -4   6     4220.38     4458.51    137.32 o
   9  -4   6      328.58      437.42    104.80 o
  10  -4   6     4895.10     4839.37    679.51 o
  11  -4   6      131.81       83.07    117.84 o
 -10  -3   6      405.82      205.57    168.01 o
  -9  -3   6        0.58       32.17     93.68 o
  -8  -3   6     2436.91     2706.33    429.35 o
  -7  -3   6       34.74        8.84     14.27 o
  -6  -3   6     2031.55     2041.84     37.71 o
  -5  -3   6      803.43      778.93     21.57 o
  -4  -3   6    11754.36    11537.27    148.66 o
  -3  -3   6      698.38      774.32     19.60 o
  -2  -3   6    17129.02    16569.19    272.83 o
  -1  -3   6     1909.97     2102.72     42.91 o
   0  -3   6     5392.89     5116.08     85.80 o
   1  -3   6      345.54      300.89     23.32 o
   2  -3   6      867.89      769.21     20.56 o
   3  -3   6     3386.70     3700.46     56.69 o
   4  -3   6     8342.32     8117.25    103.09 o
   5  -3   6      589.44      576.88     31.70 o
   6  -3   6     8521.97     8406.05    119.76 o
   7  -3   6      114.39       80.28     24.97 o
   8  -3   6     6022.63     6308.31    166.70 o
   9  -3   6      222.28      239.57     82.64 o
  10  -3   6     5570.58     5995.01    217.84 o
 -10  -2   6     2162.01     1490.27    910.62 o
  -9  -2   6        2.23       55.07     87.34 o
  -8  -2   6     7117.28     6917.80    690.42 o
  -7  -2   6     2062.81     2065.56     37.02 o
  -6  -2   6     4144.10     4012.79    105.97 o
  -5  -2   6     1255.05     1378.99     28.48 o
  -4  -2   6    40964.43    41226.05    478.97 o
  -3  -2   6      488.14      585.22     17.34 o
  -2  -2   6     9609.61     8930.22    161.24 o
  -1  -2   6     1043.59      982.27     25.95 o
   0  -2   6     8521.72     8056.59    146.18 o
   1  -2   6     1029.14      877.66     31.85 o
   2  -2   6     1926.63     1906.57     48.39 o
   3  -2   6      750.94      822.10     23.36 o
   4  -2   6     1681.84     1260.57     26.86 o
   5  -2   6        3.10       -2.34     14.05 o
   6  -2   6     5226.14     5073.76     72.38 o
   7  -2   6       88.03       71.55     43.21 o
   8  -2   6    10309.74    10411.60    295.94 o
   9  -2   6      467.90      386.35    130.48 o
  10  -2   6      930.39      876.81    132.57 o
 -10  -1   6     3972.17     2843.31   1575.59 o
  -9  -1   6        5.10       46.02     71.53 o
  -8  -1   6     9583.73     9091.08    836.93 o
  -7  -1   6      102.66       93.74     11.05 o
  -6  -1   6    14321.38    14430.80    166.51 o
  -5  -1   6      209.00      205.66     12.92 o
  -4  -1   6     2905.64     2587.51     40.58 o
  -3  -1   6      201.21      322.58     19.10 o
  -2  -1   6     1876.17     1703.89     33.62 o
  -1  -1   6     1521.91     1396.91     33.09 o
   0  -1   6    55695.28    54236.01    628.23 o
   1  -1   6     4906.11     5649.46    108.16 o
   2  -1   6      940.56      866.92     29.56 o
   3  -1   6     4170.17     4643.01    106.61 o
   4  -1   6     7615.79     6961.41    110.77 o
   5  -1   6     1174.35     1131.84     27.86 o
   6  -1   6     9169.78     8964.38    119.67 o
   7  -1   6      866.06      843.50    122.27 o
   8  -1   6     7045.82     7122.09    239.31 o
   9  -1   6        0.22       29.81     76.77 o
  10  -1   6     2957.30     2732.70    226.64 o
 -10   0   6     3538.52     2274.59   1317.32 o
  -9   0   6        5.21       44.13     85.36 o
  -8   0   6     5723.96     5510.00    575.57 o
  -7   0   6     2049.35     1985.86     73.57 o
  -6   0   6     8138.17     7969.07    103.97 o
  -5   0   6       17.65       27.81     13.04 o
  -4   0   6     9813.50     9427.10    150.28 o
  -3   0   6     3083.99     3178.75     52.49 o
  -2   0   6      747.05      672.17     21.99 o
  -1   0   6    12672.03    12411.45    186.56 o
   0   0   6     5350.34     6034.17    104.08 o
   1   0   6     5775.16     6076.36     96.61 o
   2   0   6    11407.72    10742.74    156.75 o
   3   0   6     2495.74     2566.59     46.22 o
   4   0   6     8991.62     8902.56    121.59 o
   5   0   6       45.39       60.86     21.73 o
   6   0   6    15090.99    15130.95    209.67 o
   7   0   6     1568.86     1443.09     88.03 o
   8   0   6    12058.63    12186.79    341.16 o
   9   0   6        1.05       30.05     43.92 o
  10   0   6     3667.36     4062.81    296.36 o
 -11   1   6       12.82        6.67    102.73 o
 -10   1   6     2557.87     3033.77    252.05 o
  -9   1   6       48.91       39.85     62.95 o
  -8   1   6    13663.40    13973.39    655.05 o
  -7   1   6      602.53      612.37     21.76 o
  -6   1   6     2954.04     2843.80     82.14 o
  -5   1   6      522.06      457.84     16.24 o
  -4   1   6    11295.69    11405.40    145.13 o
  -3   1   6        0.01       10.09      8.29 o
  -2   1   6      285.46      308.23     14.29 o
  -1   1   6    70386.45    70555.31    883.80 o
   0   1   6     2924.48     3321.95     72.72 o
   1   1   6       53.87       76.30     14.03 o
   2   1   6    20431.67    20259.39    256.33 o
   3   1   6        7.20       -0.57     11.31 o
   4   1   6     7406.07     6951.23     91.50 o
   5   1   6       35.58       34.94     11.46 o
   6   1   6    14444.42    14468.51    164.44 o
   7   1   6      599.32      575.63     30.40 o
   8   1   6     2523.89     2565.75    119.10 o
   9   1   6      135.08      250.34     55.90 o
  10   1   6     1636.92     1348.32    117.59 o
 -11   2   6      150.02      169.11    169.21 o
 -10   2   6     5445.22     5834.44    391.79 o
  -9   2   6     1019.90     1019.20    117.34 o
  -8   2   6     8952.62     9028.69    245.51 o
  -7   2   6      212.92      204.45     16.85 o
  -6   2   6    10965.40    10962.18    149.17 o
  -5   2   6       91.05      115.93     12.13 o
  -4   2   6     4442.89     4252.48     69.16 o
  -3   2   6     1137.28     1279.88     87.50 o
  -2   2   6      465.12      390.63     22.44 o
  -1   2   6     9013.67     9185.19    154.19 o
   0   2   6    11371.61    11701.96    338.56 o
   1   2   6     2703.59     3101.52     58.05 o
   2   2   6    30459.18    30155.66    315.64 o
   3   2   6     1403.11     1428.54     29.12 o
   4   2   6    15501.35    15074.22    175.78 o
   5   2   6       35.70       51.85     16.10 o
   6   2   6     4573.51     4558.62    118.38 o
   7   2   6      136.98      107.75     19.69 o
   8   2   6     3201.52     3282.45    125.94 o
   9   2   6        0.76      -28.91     58.44 o
 -11   3   6      248.77      274.26     93.30 o
 -10   3   6     4862.02     5313.78    358.31 o
  -9   3   6      180.47       77.15    100.72 o
  -8   3   6      453.41      503.17     35.34 o
  -7   3   6      224.91      233.07     18.47 o
  -6   3   6    10436.58    10229.79    235.56 o
  -5   3   6      365.57      328.01     29.85 o
  -4   3   6     2400.15     2492.14     40.94 o
  -3   3   6      136.92      180.31     11.54 o
  -2   3   6    23922.47    23631.37    517.83 o
  -1   3   6     1946.24     1986.27     39.81 o
   0   3   6     2692.07     2565.80     57.84 o
   1   3   6       42.66       33.52     16.52 o
   2   3   6    37008.66    37704.89    386.41 o
   3   3   6     4127.05     4251.72     56.61 o
   4   3   6    21055.48    21275.65    334.32 o
   5   3   6     1054.51     1032.85     27.37 o
   6   3   6     8692.04     9122.35    323.38 o
   7   3   6        3.42       10.52     16.72 o
   8   3   6      754.76      713.34     91.18 o
   9   3   6       41.64      -23.08     61.12 o
 -11   4   6      100.47        0.00    104.24 o
 -10   4   6      932.99      959.53    107.96 o
  -9   4   6      197.00      185.10     16.22 o
  -8   4   6     1164.44     1224.53     33.65 o
  -7   4   6      235.11      253.25     28.38 o
  -6   4   6      746.19      708.33     28.10 o
  -5   4   6        0.66        1.62     12.28 o
  -4   4   6     7187.38     7558.78    111.08 o
  -3   4   6      338.86      385.33     18.82 o
  -2   4   6    23804.70    24590.88    279.67 o
  -1   4   6       88.05      139.36     15.01 o
   0   4   6    19186.39    19091.76    328.61 o
   1   4   6       26.99       49.74     16.13 o
   2   4   6    16311.38    16137.44    248.52 o
   3   4   6        0.29       19.90     11.69 o
   4   4   6     5855.00     5991.40    109.71 o
   5   4   6     1270.35     1265.87     56.08 o
   6   4   6     7694.10     7989.48    302.08 o
   7   4   6        7.58       -1.61     35.16 o
   8   4   6     1218.01     1159.82     53.89 o
 -11   5   6       75.99        0.00     96.19 o
 -10   5   6     2430.24     2640.92    115.71 o
  -9   5   6       56.88       44.45     47.34 o
  -8   5   6     3475.82     3475.01     96.04 o
  -7   5   6     3876.56     4011.26     71.24 o
  -6   5   6      230.39      254.87     24.73 o
  -5   5   6       79.89       80.62     11.86 o
  -4   5   6     7613.99     7374.48    116.75 o
  -3   5   6       89.12       46.34     14.22 o
  -2   5   6    10781.08    11537.59    181.59 o
  -1   5   6        4.65       16.87     26.92 o
   0   5   6    23848.90    23567.45    408.10 o
   1   5   6      240.87      253.10     30.39 o
   2   5   6    10026.13    10082.94    339.66 o
   3   5   6     1230.81     1180.87     58.45 o
   4   5   6     3298.54     3316.37     58.40 o
   5   5   6      187.40      230.97     30.88 o
   6   5   6     2128.22     2164.97     59.65 o
   7   5   6       25.23       28.06     30.56 o
   8   5   6     2151.02     2318.15    137.15 o
 -11   6   6       16.27       66.32    136.22 o
 -10   6   6     3005.07     3098.99    147.44 o
  -9   6   6      263.55      296.51     28.09 o
  -8   6   6     4609.83     4760.56     80.63 o
  -7   6   6       20.89       11.32     15.46 o
  -6   6   6     2849.50     2696.60     61.62 o
  -5   6   6       79.20       68.66     12.71 o
  -4   6   6     3778.10     3538.61     81.33 o
  -3   6   6      529.74      576.66     24.02 o
  -2   6   6    14768.37    14549.11    253.59 o
  -1   6   6     1692.96     1653.83     43.20 o
   0   6   6    26578.92    27868.02    435.01 o
   1   6   6       12.89       16.06     15.98 o
   2   6   6    12478.10    13260.27    243.42 o
   3   6   6     1370.24     1396.14     35.81 o
   4   6   6     6119.59     6074.77    109.25 o
   5   6   6     1233.68     1324.48     81.49 o
   6   6   6     2121.58     1942.77     75.66 o
   7   6   6      242.35      191.48     32.47 o
 -11   7   6      674.77      618.36    137.23 o
 -10   7   6     1024.22     1062.84     77.63 o
  -9   7   6       26.54       41.49     28.72 o
  -8   7   6     4879.88     5031.18    126.83 o
  -7   7   6     2696.12     2903.17     65.86 o
  -6   7   6     3323.88     3418.08     64.41 o
  -5   7   6       39.34       62.50     18.29 o
  -4   7   6     4071.52     4232.31     96.53 o
  -3   7   6     2028.17     2015.36     54.75 o
  -2   7   6     7563.55     7768.45    155.81 o
  -1   7   6       14.77       42.62     21.46 o
   0   7   6    10442.30    10534.32    180.29 o
   1   7   6        5.94       18.73     23.71 o
   2   7   6     7312.24     7300.29    130.53 o
   3   7   6      431.69      461.00     29.50 o
   4   7   6    11968.99    12531.37    436.02 o
   5   7   6      236.80      178.22     27.57 o
   6   7   6     3340.56     3280.32    506.06 o
   7   7   6       33.67      -56.88     59.93 o
 -10   8   6      723.10      684.34     82.30 o
  -9   8   6      148.58      173.45     37.59 o
  -8   8   6     3015.07     2924.33    163.30 o
  -7   8   6      823.22      759.45     50.50 o
  -6   8   6     2770.35     2953.75    183.42 o
  -5   8   6      117.33      121.00     21.09 o
  -4   8   6     7526.74     7566.20    126.91 o
  -3   8   6      828.02      893.77     48.84 o
  -2   8   6     5313.80     5489.57     94.79 o
  -1   8   6      490.90      470.58     22.14 o
   0   8   6    12388.24    12578.92    214.25 o
   1   8   6        2.05       -1.13     23.52 o
   2   8   6     7178.23     7241.49    133.82 o
   3   8   6     3278.43     3218.07    104.66 o
   4   8   6     3845.45     3937.60    320.22 o
   5   8   6        0.79        4.08     26.44 o
   6   8   6     1240.93     1133.23     67.98 o
 -10   9   6     1524.67     1486.93    140.00 o
  -9   9   6        4.79       98.94     88.80 o
  -8   9   6     2180.61     2039.03    140.97 o
  -7   9   6      409.25      281.85     36.85 o
  -6   9   6     7843.55     7868.68    180.52 o
  -5   9   6      699.22      605.25     29.99 o
  -4   9   6    12023.69    12092.77    190.08 o
  -3   9   6     1504.99     1360.58     63.17 o
  -2   9   6     4492.08     4462.61    145.68 o
  -1   9   6     1028.85      980.27     35.11 o
   0   9   6    10544.77    11054.85    288.74 o
   1   9   6        5.97        9.07     19.97 o
   2   9   6     2196.65     2308.79    161.60 o
   3   9   6      766.81      813.93     41.32 o
   4   9   6     3174.54     3202.47    178.02 o
   5   9   6        8.58       17.93     39.53 o
   6   9   6     1372.25     1236.37    157.37 o
 -10  10   6     2262.42     2165.02    181.29 o
  -9  10   6        8.77       10.47     55.90 o
  -8  10   6      219.20      190.79     53.63 o
  -7  10   6      443.68      431.50     52.99 o
  -6  10   6     5358.19     5344.73    105.93 o
  -5  10   6      937.99      953.52     52.20 o
  -4  10   6     4223.42     4307.37    134.60 o
  -3  10   6     2776.87     2719.47     57.36 o
  -2  10   6     9025.54     9257.71    178.03 o
  -1  10   6       33.55        1.16     32.58 o
   0  10   6     3119.49     3282.49     78.25 o
   1  10   6       80.73       99.01     21.47 o
   2  10   6     7554.01     7964.78    163.29 o
   3  10   6      160.09      154.32     27.23 o
   4  10   6     2386.85     2324.25    120.11 o
   5  10   6      114.79       78.18     36.26 o
  -9  11   6        3.51      -57.16     57.16 o
  -8  11   6     1773.30     1431.18    324.57 o
  -7  11   6      659.95      622.95     59.66 o
  -6  11   6     3301.60     3229.51    144.47 o
  -5  11   6      145.12      130.27     66.16 o
  -4  11   6     5508.52     5682.92    133.77 o
  -3  11   6      123.46       68.70     13.69 o
  -2  11   6     5757.31     5924.35    129.75 o
  -1  11   6      100.00       76.25     48.62 o
   0  11   6     1915.75     1937.27     99.09 o
   1  11   6       18.80       11.52     24.21 o
   2  11   6     6008.24     6130.54    311.59 o
   3  11   6      163.96      188.19     49.11 o
   4  11   6     1303.96     1318.35    101.98 o
  -8  12   6     3850.42     3164.30    505.86 o
  -7  12   6      821.44      803.21     91.72 o
  -6  12   6     4032.61     3951.40    164.98 o
  -5  12   6      508.59      545.95     89.48 o
  -4  12   6     4567.79     4532.60    398.88 o
  -3  12   6      994.96      832.53     60.57 o
  -2  12   6     4354.76     4660.06    174.40 o
  -1  12   6      414.40      513.05     68.75 o
   0  12   6     3440.66     3287.46    118.19 o
   1  12   6      658.03      616.31     82.10 o
   2  12   6     1780.96     1671.89    107.83 o
  -7  13   6      722.90      697.42     91.53 o
  -6  13   6     2723.15     2646.13    175.20 o
  -5  13   6       20.42       38.55     62.30 o
  -4  13   6     2784.11     2772.73    150.93 o
  -3  13   6      295.46      306.22     70.85 o
  -2  13   6     2176.59     2353.17    238.19 o
  -1  13   6      471.43      477.56     86.54 o
   0  13   6     4170.33     4201.79    223.09 o
   1  13   6        7.37       76.46     89.18 o
  -6  14   6     1820.40     1759.05    140.88 o
  -5  14   6       16.83      -68.32     68.32 o
  -4  14   6     1371.36     1457.12    125.62 o
  -3  14   6        2.62       21.59     73.83 o
  -2  14   6     1728.97     1608.06    191.14 o
  -1  14   6      725.73      543.26     91.65 o
   1 -16   7     2436.42     2122.24    166.81 o
   2 -16   7      979.46      775.15     99.16 o
   3 -16   7     3340.98     2860.54    187.92 o
   4 -16   7        0.70        0.26     94.35 o
   5 -16   7     1464.30     1456.04    113.63 o
   6 -16   7        7.35      127.94    127.91 o
  -1 -15   7     1724.80     1735.58    186.64 o
   0 -15   7      123.62      192.04     70.48 o
   1 -15   7     2580.81     2528.02    159.62 o
   2 -15   7       53.81       71.14     79.83 o
   3 -15   7     4532.75     4342.44    221.83 o
   4 -15   7       24.58        7.97     57.20 o
   5 -15   7     3917.84     3917.30    400.07 o
   6 -15   7       24.60      -17.00     51.17 o
   7 -15   7     2697.74     2290.23    280.83 o
  -3 -14   7      783.04      754.83    160.65 o
  -2 -14   7      434.75      421.14     74.62 o
  -1 -14   7     1710.83     1775.35    166.85 o
   0 -14   7       28.47       32.05     66.51 o
   1 -14   7     2827.41     2930.22    141.87 o
   2 -14   7      514.99      636.05     74.08 o
   3 -14   7     5216.81     5314.45    196.01 o
   4 -14   7        1.66       83.15     59.09 o
   5 -14   7     1507.27     1480.18    113.32 o
   6 -14   7       61.27       27.49     56.53 o
   7 -14   7      741.63      716.66     65.01 o
   8 -14   7      446.74      390.21     98.45 o
  -4 -13   7       72.00       63.83     91.69 o
  -3 -13   7      800.76      714.20     44.63 o
  -2 -13   7      319.92      383.95     86.25 o
  -1 -13   7     3890.26     3954.00    124.79 o
   0 -13   7       81.53       92.15     26.74 o
   1 -13   7     3317.29     3278.46    107.33 o
   2 -13   7       63.73      103.86     37.80 o
   3 -13   7     2407.21     2677.85    191.06 o
   4 -13   7     2219.88     2092.67     77.85 o
   5 -13   7     4649.85     4837.69    139.16 o
   6 -13   7      245.02      184.03     52.59 o
   7 -13   7     6585.75     6175.77    314.49 o
   8 -13   7       94.62      107.06     88.13 o
   9 -13   7      141.08      119.02     90.90 o
  -5 -12   7      830.05      625.91    155.11 o
  -4 -12   7       74.87       96.61     51.79 o
  -3 -12   7     7023.71     6876.22    336.00 o
  -2 -12   7       31.31       94.05     41.91 o
  -1 -12   7     3024.96     3369.58    320.44 o
   0 -12   7      165.10      199.77     75.09 o
   1 -12   7     7413.10     7742.99    185.78 o
   2 -12   7     1259.41     1191.08     56.30 o
   3 -12   7     6651.47     6675.94    127.33 o
   4 -12   7       92.04       96.61     35.30 o
   5 -12   7     5947.26     5917.89    227.73 o
   6 -12   7       73.81      132.34     32.42 o
   7 -12   7     3719.28     4019.87    162.46 o
   8 -12   7       85.80      119.00     43.81 o
   9 -12   7     3093.81     3159.81    221.83 o
  -5 -11   7     2392.73     2284.10    166.79 o
  -4 -11   7      226.51      267.97     31.51 o
  -3 -11   7     4483.04     4880.83    335.69 o
  -2 -11   7      678.46      739.19     48.44 o
  -1 -11   7     8772.62     8671.90    184.06 o
   0 -11   7        0.12      -27.37     29.14 o
   1 -11   7     9187.66     9443.51    162.47 o
   2 -11   7     1269.02     1178.00     64.45 o
   3 -11   7     6044.07     6391.51    148.75 o
   4 -11   7      107.66      184.52     31.16 o
   5 -11   7     4715.23     4731.15    134.98 o
   6 -11   7      337.41      332.81     53.19 o
   7 -11   7     1526.55     1465.84     45.28 o
   8 -11   7      119.89      102.92     80.21 o
   9 -11   7     2403.89     2435.86    233.31 o
  10 -11   7      649.25      699.49     87.37 o
  -6 -10   7        5.55      -25.80     82.63 o
  -5 -10   7     3097.85     3197.84    107.68 o
  -4 -10   7      738.37      737.25     54.84 o
  -3 -10   7     4183.60     4265.73    106.78 o
  -2 -10   7      148.88      178.44     32.26 o
  -1 -10   7    13710.57    13578.29    416.41 o
   0 -10   7       27.64       38.91     17.84 o
   1 -10   7     4156.33     4256.05     75.92 o
   2 -10   7      197.20      207.72     15.52 o
   3 -10   7     3106.38     3044.94     80.45 o
   4 -10   7     3155.75     3176.74     58.43 o
   5 -10   7     3732.44     3880.28     69.19 o
   6 -10   7      312.96      272.53     48.13 o
   7 -10   7     2203.53     2276.06     59.85 o
   8 -10   7      839.53      699.46     75.10 o
   9 -10   7     2106.50     2084.81    201.95 o
  10 -10   7        1.08      -11.78     48.35 o
  -7  -9   7     1499.91     1482.36    462.79 o
  -6  -9   7      818.20      731.86     71.79 o
  -5  -9   7     2925.37     3076.60    211.42 o
  -4  -9   7       41.32       78.73     32.46 o
  -3  -9   7     3591.02     3653.42     88.02 o
  -2  -9   7     3438.61     3264.87    137.75 o
  -1  -9   7    11471.56    12016.83    254.88 o
   0  -9   7     1791.17     1999.89     75.83 o
   1  -9   7     3764.41     3672.95     81.97 o
   2  -9   7     1109.58      975.19     44.20 o
   3  -9   7     3796.19     3879.82     67.02 o
   4  -9   7        0.33      -12.48     22.82 o
   5  -9   7     8980.72     9053.65    147.89 o
   6  -9   7     3310.87     3311.49     69.39 o
   7  -9   7     8523.42     8668.19    420.15 o
   8  -9   7       43.89       63.92     23.64 o
   9  -9   7     4007.83     4005.94    353.47 o
  10  -9   7      226.55      172.57     36.81 o
  -7  -8   7     2690.24     2713.80    394.89 o
  -6  -8   7      285.90      293.60     32.03 o
  -5  -8   7     3841.46     3916.84     90.56 o
  -4  -8   7       92.16      147.13     27.28 o
  -3  -8   7     6269.56     6455.83    136.72 o
  -2  -8   7     1721.00     1654.15     39.23 o
  -1  -8   7     6034.73     5797.24    122.97 o
   0  -8   7     2293.78     2575.51    125.92 o
   1  -8   7    21788.46    21619.83    374.46 o
   2  -8   7     2178.63     2297.05     51.53 o
   3  -8   7    14230.83    14864.67    202.37 o
   4  -8   7      679.64      590.57     25.98 o
   5  -8   7    10712.86    11055.48    158.32 o
   6  -8   7       29.45       26.11     25.49 o
   7  -8   7     5404.76     5652.44    152.91 o
   8  -8   7       51.64       67.13     19.52 o
   9  -8   7     4407.58     4509.78    350.17 o
  10  -8   7        0.38       -6.99     67.28 o
  11  -8   7     3609.03     3188.22    383.23 o
  -8  -7   7        0.08       13.10     57.94 o
  -7  -7   7     2278.60     2036.10    187.51 o
  -6  -7   7     1208.53     1295.11     77.13 o
  -5  -7   7     6366.99     6571.96    151.94 o
  -4  -7   7     1552.26     1422.75     43.23 o
  -3  -7   7     2663.49     2548.58     61.77 o
  -2  -7   7     2355.38     2133.85     84.50 o
  -1  -7   7    12635.38    12432.44    203.44 o
   0  -7   7      340.28      402.95     26.48 o
   1  -7   7    15608.57    15763.88    224.69 o
   2  -7   7      181.75      202.76     16.63 o
   3  -7   7     5649.96     5463.97     82.10 o
   4  -7   7       74.46       79.57     11.97 o
   5  -7   7     3502.20     3405.87     59.42 o
   6  -7   7      252.09      255.95     16.72 o
   7  -7   7     1720.95     1763.71     89.41 o
   8  -7   7      102.95       92.78     14.15 o
   9  -7   7     1737.46     1938.45    222.88 o
  10  -7   7       10.05       73.96     75.43 o
  -8  -6   7       27.36      -33.63    102.67 o
  -7  -6   7     2342.37     2500.81    256.92 o
  -6  -6   7      314.20      344.56     25.89 o
  -5  -6   7     7299.96     7181.07    159.81 o
  -4  -6   7      816.81      847.91     27.06 o
  -3  -6   7     5603.35     5334.85    107.69 o
  -2  -6   7      440.44      469.12     26.44 o
  -1  -6   7     8525.28     8151.31    129.80 o
   0  -6   7      445.34      490.32     16.19 o
   1  -6   7     1512.72     1785.83     72.68 o
   2  -6   7      352.59      400.10     24.01 o
   3  -6   7    11139.93    10502.78    185.55 o
   4  -6   7     4574.34     4635.81    109.98 o
   5  -6   7      482.52      447.58     17.70 o
   6  -6   7      211.21      196.19     17.16 o
   7  -6   7     4181.07     4392.78     67.74 o
   8  -6   7      136.33      142.30     14.91 o
   9  -6   7     2350.84     2413.08    140.99 o
  10  -6   7       16.31       57.81    115.57 o
  11  -6   7     1554.61     1520.78    451.52 o
  -9  -5   7      502.95      290.27    290.12 o
  -8  -5   7      249.09      167.42     83.12 o
  -7  -5   7    10386.97    10307.31    216.82 o
  -6  -5   7     1033.53     1016.99     37.75 o
  -5  -5   7     9842.13     9896.74    214.92 o
  -4  -5   7     1623.25     1646.92     90.53 o
  -3  -5   7    24344.92    24491.36    298.11 o
  -2  -5   7     3944.75     4146.76     66.39 o
  -1  -5   7    21522.73    22081.67    277.93 o
   0  -5   7     1768.37     1827.32     80.51 o
   1  -5   7    17217.01    16939.94    290.45 o
   2  -5   7       18.00       29.30     14.64 o
   3  -5   7     8207.39     8059.44    115.00 o
   4  -5   7     1991.51     2190.75     49.81 o
   5  -5   7    10120.29    10025.55    144.47 o
   6  -5   7      398.74      405.91     15.84 o
   7  -5   7     5372.45     5474.64     79.54 o
   8  -5   7      206.97      200.60     34.02 o
   9  -5   7     4044.69     4270.51    199.47 o
  10  -5   7        0.13       56.79     59.39 o
  11  -5   7     7708.44     6365.41    747.33 o
  -9  -4   7     2102.18      652.15    187.84 o
  -8  -4   7      280.26      242.14    122.27 o
  -7  -4   7     8684.92     8529.32    263.61 o
  -6  -4   7     1505.71     1478.39     38.42 o
  -5  -4   7     7606.91     7408.06    126.11 o
  -4  -4   7      163.61      248.84     35.94 o
  -3  -4   7    21596.79    21835.33    335.27 o
  -2  -4   7        0.08       34.72     12.34 o
  -1  -4   7    20236.84    20592.00    362.98 o
   0  -4   7      293.30      325.66     18.25 o
   1  -4   7    19411.03    18875.91    288.78 o
   2  -4   7      189.80      161.98     12.87 o
   3  -4   7     9727.54     9267.56    149.77 o
   4  -4   7      305.25      314.91     17.85 o
   5  -4   7    20787.96    20356.87    269.65 o
   6  -4   7      126.94      142.37     16.20 o
   7  -4   7     6187.86     6409.20    188.22 o
   8  -4   7      344.91      338.74     41.75 o
   9  -4   7     5406.38     5667.47    198.88 o
  10  -4   7      246.32      268.20     73.06 o
  11  -4   7     1188.65     1161.84    177.52 o
 -10  -3   7       94.55       57.33     96.83 o
  -9  -3   7     4334.01     3738.73   1827.37 o
  -8  -3   7     1169.33     1140.90     33.84 o
  -7  -3   7     2166.07     2116.35     41.12 o
  -6  -3   7      410.04      369.88     17.89 o
  -5  -3   7     9111.93     8964.60    238.82 o
  -4  -3   7     1788.79     1855.80     33.29 o
  -3  -3   7    16094.06    15589.97    191.16 o
  -2  -3   7        4.85       10.41     10.27 o
  -1  -3   7     6617.59     6554.09    179.40 o
   0  -3   7      458.58      360.73     20.80 o
   1  -3   7     8455.83     7839.72    132.94 o
   2  -3   7      674.50      564.69     24.17 o
   3  -3   7     5368.75     4770.42    125.71 o
   4  -3   7       34.40       15.43     11.03 o
   5  -3   7    10129.14     9798.34    150.21 o
   6  -3   7      430.33      426.96     17.09 o
   7  -3   7     9697.45     9925.88    142.08 o
   8  -3   7      599.48      492.63     53.69 o
   9  -3   7     1192.14     1186.60     87.18 o
  10  -3   7        8.16       53.00     75.54 o
 -10  -2   7      214.48       23.95    130.39 o
  -9  -2   7     5646.05     4555.82   1814.10 o
  -8  -2   7      256.60      273.58     17.66 o
  -7  -2   7    10168.93    10398.16    177.01 o
  -6  -2   7     3456.45     3522.11     71.67 o
  -5  -2   7     2751.94     2959.65     54.52 o
  -4  -2   7     3474.52     3533.77     71.13 o
  -3  -2   7     2484.38     2166.34     84.01 o
  -2  -2   7     3879.02     3666.39     76.25 o
  -1  -2   7     9670.45     9103.63    139.55 o
   0  -2   7     2814.07     2489.92     49.95 o
   1  -2   7     5376.72     5273.88    141.47 o
   2  -2   7       88.51       68.56     21.54 o
   3  -2   7    24839.42    24515.61    438.36 o
   4  -2   7      221.12      182.57     10.90 o
   5  -2   7    16818.77    17741.55    417.43 o
   6  -2   7      290.19      266.03     13.71 o
   7  -2   7    15724.90    15892.96    253.43 o
   8  -2   7     1725.14     1648.88    206.71 o
   9  -2   7     6210.08     6392.20    207.93 o
  10  -2   7      310.03      352.23    125.92 o
 -10  -1   7       41.19      -18.16     87.75 o
  -9  -1   7     5055.19     4148.62   1420.82 o
  -8  -1   7     1279.02     1299.22     84.02 o
  -7  -1   7     9592.17     9647.56    142.82 o
  -6  -1   7      266.94      256.99     15.36 o
  -5  -1   7     3909.48     3743.11     58.24 o
  -4  -1   7      241.35      234.91     18.15 o
  -3  -1   7    20819.21    20196.76    307.61 o
  -2  -1   7      324.69      284.97     16.61 o
  -1  -1   7    10950.02    10254.05    175.99 o
   0  -1   7     1514.20     1679.90     40.06 o
   1  -1   7     5342.16     4987.01     87.59 o
   2  -1   7     8635.48     8673.05    168.08 o
   3  -1   7    34258.88    34151.30    632.78 o
   4  -1   7     3271.26     3272.96     65.90 o
   5  -1   7    16070.90    15501.03    204.26 o
   6  -1   7        9.37       19.96     10.26 o
   7  -1   7    10701.62    11041.60    197.79 o
   8  -1   7      240.37      253.28     72.76 o
   9  -1   7     7711.28     7984.67    254.62 o
  10  -1   7      161.73       68.81     52.06 o
 -10   0   7        0.55      -71.03     84.10 o
  -9   0   7     5205.25     5345.13    351.76 o
  -8   0   7       43.73       30.06      7.29 o
  -7   0   7     3698.27     3676.81     84.01 o
  -6   0   7       27.43       32.71     13.40 o
  -5   0   7     5064.60     4693.77     84.28 o
  -4   0   7      403.57      258.49     21.50 o
  -3   0   7      660.84      600.13     22.05 o
  -2   0   7      361.56      302.40     40.73 o
  -1   0   7    32025.87    31152.23    323.55 o
   0   0   7       25.07       26.67     10.52 o
   1   0   7    12372.47    12284.69    248.79 o
   2   0   7     6186.49     5986.65    169.51 o
   3   0   7    25200.44    24510.39    345.01 o
   4   0   7     1021.98     1153.37     32.90 o
   5   0   7    11997.15    11770.69    209.22 o
   6   0   7     1137.35     1069.02     31.80 o
   7   0   7     2797.89     2779.63     64.43 o
   8   0   7        6.87       47.79     70.25 o
   9   0   7     2707.49     2609.16    128.42 o
  10   0   7       23.22       52.10     61.19 o
 -10   1   7       19.02      226.19    142.26 o
  -9   1   7     4636.51     4465.63    312.48 o
  -8   1   7       46.95       55.85      8.70 o
  -7   1   7     2464.51     2518.04     43.18 o
  -6   1   7      311.50      322.26     20.14 o
  -5   1   7     9264.59     9193.47    127.48 o
  -4   1   7      586.20      671.08     21.29 o
  -3   1   7     2194.25     2336.51     41.80 o
  -2   1   7     2429.92     2897.45    131.88 o
  -1   1   7    15515.19    15352.84    288.16 o
   0   1   7     1882.63     1830.75     82.09 o
   1   1   7    36240.15    37709.29    428.50 o
   2   1   7       26.55       78.85     24.74 o
   3   1   7    30267.72    31019.07    386.65 o
   4   1   7      526.39      515.54     21.85 o
   5   1   7     2591.86     2636.04     67.24 o
   6   1   7      757.85      692.64     28.12 o
   7   1   7     3845.64     3887.79     62.31 o
   8   1   7      591.32      733.30     86.48 o
   9   1   7      984.66      967.97     75.76 o
 -11   2   7     3113.15     2932.14    256.83 o
 -10   2   7       42.48      150.47     98.20 o
  -9   2   7     2550.83     2724.94    224.10 o
  -8   2   7     1418.87     1433.34     36.66 o
  -7   2   7    11170.59    11243.78    163.17 o
  -6   2   7       41.85       55.33     12.68 o
  -5   2   7    10067.74    10386.63    146.44 o
  -4   2   7       81.86       87.43     29.43 o
  -3   2   7    24353.01    24576.02    286.90 o
  -2   2   7     1206.18     1349.57     27.33 o
  -1   2   7    15545.04    15434.53    195.35 o
   0   2   7     2282.42     2432.77     46.16 o
   1   2   7    19567.13    19503.90    331.39 o
   2   2   7       14.41       60.14      9.69 o
   3   2   7    32599.71    32613.62    468.88 o
   4   2   7       85.12       85.42     14.04 o
   5   2   7    10991.54    11195.08    290.45 o
   6   2   7       69.85      108.67     18.05 o
   7   2   7     6212.33     6138.03    117.32 o
   8   2   7      240.57      188.45     60.99 o
   9   2   7      837.35      750.07     80.41 o
 -11   3   7      837.58      713.90    114.58 o
 -10   3   7      357.46      379.61    101.47 o
  -9   3   7     1253.51     1252.22    102.86 o
  -8   3   7        4.30       -5.07     25.59 o
  -7   3   7     5343.99     5527.66     78.11 o
  -6   3   7     1472.69     1429.78     36.94 o
  -5   3   7     2893.62     2769.44     59.15 o
  -4   3   7     3329.36     3523.40     61.66 o
  -3   3   7    39567.47    39720.24    488.76 o
  -2   3   7       65.90       82.89     14.08 o
  -1   3   7    24397.79    25123.26    368.45 o
   0   3   7        0.66        0.35     13.09 o
   1   3   7    22335.77    21801.23    411.57 o
   2   3   7      984.05     1284.42     23.50 o
   3   3   7    18011.86    17828.33    224.17 o
   4   3   7      977.05      962.08     80.54 o
   5   3   7    17153.32    17595.71    285.08 o
   6   3   7      666.14      620.57     21.62 o
   7   3   7     1737.79     1753.89     68.63 o
   8   3   7       92.19       61.35     31.87 o
   9   3   7     1724.19     1594.75    138.73 o
 -11   4   7     2933.22     3106.99    274.21 o
 -10   4   7      267.72      139.67     76.38 o
  -9   4   7      846.85      853.77     34.99 o
  -8   4   7     1513.50     1546.25     33.65 o
  -7   4   7      951.34      934.20     37.73 o
  -6   4   7      589.27      505.69     52.26 o
  -5   4   7     6579.73     6611.01     93.73 o
  -4   4   7      813.99      829.83     23.22 o
  -3   4   7     9251.55     9310.67    133.16 o
  -2   4   7     5682.35     6406.51     98.53 o
  -1   4   7    22814.98    23188.76    644.41 o
   0   4   7     1365.78     1483.62     34.49 o
   1   4   7     4209.21     3860.17    130.56 o
   2   4   7     3329.11     3322.28    190.87 o
   3   4   7     5398.51     5515.38     90.41 o
   4   4   7      112.32      119.15     33.24 o
   5   4   7     2749.34     2830.09    128.29 o
   6   4   7      940.89      960.84     73.91 o
   7   4   7     1855.87     1801.93     99.90 o
   8   4   7      101.47      140.04     36.07 o
 -11   5   7     4784.51     4836.58    356.54 o
 -10   5   7      289.56      206.93     36.01 o
  -9   5   7     1173.13     1172.77    112.01 o
  -8   5   7       76.24       72.42     17.63 o
  -7   5   7     4012.47     4005.46    178.75 o
  -6   5   7     2033.81     2020.63    127.99 o
  -5   5   7     2343.35     2258.99     47.71 o
  -4   5   7       87.01       63.36     18.26 o
  -3   5   7    12075.27    11811.79    257.72 o
  -2   5   7     2272.20     2106.15     61.64 o
  -1   5   7     8883.99     8214.43    111.36 o
   0   5   7        4.38       41.89     15.74 o
   1   5   7     8797.33     9023.67    118.12 o
   2   5   7      717.73      745.45     32.93 o
   3   5   7     4037.46     3983.38    138.65 o
   4   5   7      241.48      260.73     28.48 o
   5   5   7     5070.36     5335.48    258.43 o
   6   5   7       61.26       52.68     20.99 o
   7   5   7     2393.17     2154.86    399.93 o
   8   5   7        0.07       54.89     34.70 o
 -11   6   7     1380.96     1278.22    178.02 o
 -10   6   7      581.28      567.90     64.12 o
  -9   6   7     1415.52     1444.81     89.83 o
  -8   6   7     1246.19     1167.41     45.23 o
  -7   6   7     5220.32     5558.40    103.13 o
  -6   6   7     4537.54     4855.83    104.24 o
  -5   6   7     6917.02     7164.80    142.16 o
  -4   6   7      616.67      624.02     40.38 o
  -3   6   7    23903.31    24324.55    354.52 o
  -2   6   7     1028.32     1027.16     37.35 o
  -1   6   7    20393.38    20934.21    314.94 o
   0   6   7      300.62      272.17     25.33 o
   1   6   7     9044.13     8943.82    219.78 o
   2   6   7       44.77       33.25     17.28 o
   3   6   7     5202.82     5198.32     85.21 o
   4   6   7     2242.15     2197.90    106.50 o
   5   6   7     6269.28     6564.61    224.88 o
   6   6   7       78.08      106.56     26.08 o
   7   6   7     2186.60     2145.18     97.95 o
 -10   7   7       21.83       37.00     47.76 o
  -9   7   7     6358.22     6528.85    324.56 o
  -8   7   7      127.78      155.68     36.35 o
  -7   7   7     4555.98     4658.67    109.39 o
  -6   7   7     1791.59     1728.95     51.29 o
  -5   7   7    13893.91    13969.37    244.65 o
  -4   7   7       19.62       35.41     16.25 o
  -3   7   7    17504.96    17974.36    301.12 o
  -2   7   7      269.19      226.93     19.78 o
  -1   7   7     8135.72     8110.33    123.54 o
   0   7   7      477.94      476.04     26.36 o
   1   7   7    15281.54    15992.50    457.48 o
   2   7   7       49.07       56.30     14.67 o
   3   7   7     4148.20     4397.31    204.90 o
   4   7   7      396.53      375.70     22.54 o
   5   7   7      855.78      809.89    154.57 o
   6   7   7      265.18      250.39     39.78 o
   7   7   7     1647.07     1636.37     85.86 o
 -10   8   7       55.86       72.06     58.60 o
  -9   8   7     2801.10     2807.54    136.83 o
  -8   8   7      182.15      182.29     28.19 o
  -7   8   7     7880.98     7772.20    151.87 o
  -6   8   7     1325.67     1307.82    111.68 o
  -5   8   7    20197.47    21324.99    346.21 o
  -4   8   7     1113.70     1076.40     37.43 o
  -3   8   7     2430.32     2462.26     61.45 o
  -2   8   7      168.21      137.40     16.85 o
  -1   8   7     9278.42     9344.63    139.84 o
   0   8   7      132.44      132.55     37.35 o
   1   8   7     3535.54     3768.90     77.10 o
   2   8   7      476.00      471.98     26.34 o
   3   8   7     3031.02     3196.79    167.55 o
   4   8   7       50.25       69.68     42.50 o
   5   8   7      140.08      168.80     33.74 o
   6   8   7       28.93       14.55     39.03 o
 -10   9   7      205.63      102.63     80.83 o
  -9   9   7     1370.55     1406.68    136.73 o
  -8   9   7     2312.39     2136.88     77.21 o
  -7   9   7     4075.33     4513.63    184.01 o
  -6   9   7      678.77      615.18     52.67 o
  -5   9   7     8585.02     8712.57    250.87 o
  -4   9   7      685.11      550.28     33.56 o
  -3   9   7     8401.15     8620.36    211.16 o
  -2   9   7      482.65      423.91     33.88 o
  -1   9   7     5065.05     5150.68    227.60 o
   0   9   7      105.37      130.90     30.07 o
   1   9   7     1510.88     1571.00     88.05 o
   2   9   7      325.82      256.10     34.69 o
   3   9   7     5804.01     5968.49    325.38 o
   4   9   7      185.16      147.88     33.51 o
   5   9   7      939.19      916.61     70.50 o
  -9  10   7     2537.97     2377.36    190.11 o
  -8  10   7      177.35      162.33     44.82 o
  -7  10   7     5652.66     5679.99    162.08 o
  -6  10   7        7.41       22.51     27.16 o
  -5  10   7    11663.91    11925.09    286.35 o
  -4  10   7      941.11      838.70     33.25 o
  -3  10   7     8558.71     8880.03    178.67 o
  -2  10   7     2724.79     2745.58     56.22 o
  -1  10   7     5233.89     5368.52    121.72 o
   0  10   7       28.66       44.32     18.39 o
   1  10   7     6946.69     7078.72    148.19 o
   2  10   7      100.69       86.68     23.31 o
   3  10   7     2682.85     2433.04    119.53 o
   4  10   7      332.29      294.20     62.45 o
   5  10   7     2758.65     2595.49    244.24 o
  -9  11   7     4799.72     5178.87    322.55 o
  -8  11   7        0.69       26.14     49.60 o
  -7  11   7     3506.15     3247.74    170.25 o
  -6  11   7     1301.02     1037.91     97.04 o
  -5  11   7     4565.74     4463.50    263.13 o
  -4  11   7       17.54        1.96     15.20 o
  -3  11   7     4773.81     4760.52     96.94 o
  -2  11   7     1908.66     1986.31     67.35 o
  -1  11   7     1396.78     1439.19     52.94 o
   0  11   7      814.00      765.59     54.18 o
   1  11   7     3322.85     3284.07    101.29 o
   2  11   7      212.59      189.92     87.55 o
   3  11   7     1074.86      932.38     62.20 o
  -8  12   7      584.45      521.34     92.66 o
  -7  12   7     2305.70     2145.30    116.59 o
  -6  12   7       19.64       27.92     48.17 o
  -5  12   7     1381.42     1261.05    165.74 o
  -4  12   7        0.34      106.60     38.51 o
  -3  12   7     3794.92     3975.49    287.85 o
  -2  12   7       45.24       82.04    128.52 o
  -1  12   7      674.90      737.92     88.84 o
   0  12   7      385.97      403.16     51.28 o
   1  12   7      562.53      583.18     78.64 o
   2  12   7        3.01      -55.17     64.64 o
  -7  13   7     4042.72     3690.01    346.21 o
  -6  13   7       10.42       -9.75     66.11 o
  -5  13   7      985.05      844.81     82.03 o
  -4  13   7       64.18       69.70     64.53 o
  -3  13   7     7042.93     6922.83    543.22 o
  -2  13   7       25.94      117.80     67.70 o
  -1  13   7     3171.05     2956.20    169.61 o
   0  13   7        0.76       90.64     78.24 o
   1  13   7     4020.02     3749.50    309.96 o
  -6  14   7      132.30      109.48     93.92 o
  -5  14   7     1664.75     1504.62    127.31 o
  -4  14   7      576.20      420.42     89.53 o
  -3  14   7     1553.15     1244.30    111.70 o
  -2  14   7        5.76      -69.17     69.38 o
  -1  14   7     4719.41     4274.45    250.24 o
   1 -16   8       80.37      157.17     80.25 o
   2 -16   8     2053.59     1746.06    144.63 o
   3 -16   8      458.14      456.00     92.89 o
   4 -16   8     3065.38     2935.39    219.19 o
   5 -16   8      375.88      387.52     84.86 o
   6 -16   8     1932.40     1421.11    181.80 o
  -1 -15   8      268.36      260.10     76.04 o
   0 -15   8     1027.53      944.95    160.04 o
   1 -15   8       29.93       70.61    135.62 o
   2 -15   8     1372.21     1376.70    146.14 o
   3 -15   8      177.19      139.45     54.27 o
   4 -15   8     1294.20     1299.68    100.81 o
   5 -15   8       22.92       38.43     76.99 o
   6 -15   8      523.24      469.34     53.76 o
   7 -15   8      171.06      195.02    106.51 o
  -3 -14   8      178.89      222.76    153.09 o
  -2 -14   8     2543.99     2141.10    141.90 o
  -1 -14   8      198.64      274.07     66.59 o
   0 -14   8      955.93      887.63     85.17 o
   1 -14   8        4.56      -14.33     69.34 o
   2 -14   8     3730.58     3969.40    160.93 o
   3 -14   8       98.52      193.50     90.66 o
   4 -14   8     1472.28     1530.68     74.29 o
   5 -14   8       42.46      111.39     67.80 o
   6 -14   8     2246.65     2136.81    160.22 o
   7 -14   8        3.47        9.63     39.49 o
   8 -14   8     1130.12      900.35    126.40 o
  -4 -13   8     3586.77     3628.61    256.68 o
  -3 -13   8        9.55      -13.53     60.98 o
  -2 -13   8     4847.38     4895.42    213.52 o
  -1 -13   8       92.40      137.83     56.63 o
   0 -13   8     2321.90     2322.03     91.62 o
   1 -13   8        1.95       -1.03     21.18 o
   2 -13   8     5946.82     6037.30    222.11 o
   3 -13   8      205.94      253.96     40.37 o
   4 -13   8    10530.40    10604.23    308.66 o
   5 -13   8     1132.82     1173.31     87.47 o
   6 -13   8     5414.06     5686.39    194.93 o
   7 -13   8       17.11       25.92     83.96 o
   8 -13   8      635.86      699.87    110.54 o
   9 -13   8        4.35       26.44     42.81 o
  -5 -12   8       41.06      148.09    105.68 o
  -4 -12   8     4135.25     4204.32    238.11 o
  -3 -12   8     1169.46     1141.68     53.00 o
  -2 -12   8     1908.16     2117.37     81.59 o
  -1 -12   8      640.28      571.15     42.11 o
   0 -12   8     1895.54     1987.56     61.54 o
   1 -12   8      334.08      352.35     32.96 o
   2 -12   8      945.06     1110.93    100.57 o
   3 -12   8      391.57      433.67     40.21 o
   4 -12   8     3765.59     3890.69    110.35 o
   5 -12   8     1981.57     1865.87     73.12 o
   6 -12   8     4905.09     5099.42    215.40 o
   7 -12   8      184.44      199.74     44.59 o
   8 -12   8     1549.33     1545.25     78.31 o
   9 -12   8       30.16       61.82     74.28 o
  -5 -11   8        6.54      -68.76     68.76 o
  -4 -11   8     1252.82     1262.79     54.99 o
  -3 -11   8      831.62      895.83     42.46 o
  -2 -11   8     2622.64     2599.87    192.21 o
  -1 -11   8       20.80       78.90     24.14 o
   0 -11   8      982.80      943.50     70.09 o
   1 -11   8        6.34       78.34     25.49 o
   2 -11   8     2622.90     2705.89    126.35 o
   3 -11   8     3385.84     3510.58     64.04 o
   4 -11   8     1925.71     1779.73     61.48 o
   5 -11   8      779.82      749.62     27.57 o
   6 -11   8     4959.35     5184.35     99.35 o
   7 -11   8      750.41      792.80     52.66 o
   8 -11   8     1175.73     1197.61     50.67 o
   9 -11   8     1079.26     1120.94    224.06 o
  10 -11   8      114.14       93.44     43.56 o
  -6 -10   8     1188.47     1137.00    307.69 o
  -5 -10   8      217.88      184.75     78.57 o
  -4 -10   8     4549.45     4833.27    253.66 o
  -3 -10   8      697.46      624.37     34.15 o
  -2 -10   8     5422.84     5438.82    127.32 o
  -1 -10   8     1936.37     1978.50    263.68 o
   0 -10   8     5491.04     5671.18    169.50 o
   1 -10   8      239.87      344.08     33.40 o
   2 -10   8    12306.10    12726.37    242.60 o
   3 -10   8      141.27      127.30     14.16 o
   4 -10   8    10756.16    10973.74    228.81 o
   5 -10   8        1.65        2.53     15.87 o
   6 -10   8     3572.55     3668.41    117.84 o
   7 -10   8      724.25      629.96     79.74 o
   8 -10   8     4706.23     4908.41    837.73 o
   9 -10   8      286.60      326.85     43.91 o
  10 -10   8     3297.97     3158.65    441.31 o
  -7  -9   8      552.46      420.80    188.27 o
  -6  -9   8     1894.41     1974.96    190.18 o
  -5  -9   8      783.44      847.46     44.81 o
  -4  -9   8     5707.73     5993.38    320.20 o
  -3  -9   8       59.55       49.56     21.11 o
  -2  -9   8     8210.66     8410.67    148.13 o
  -1  -9   8        2.50       40.02     16.60 o
   0  -9   8    12724.13    12819.74    339.01 o
   1  -9   8      804.40      814.45     55.43 o
   2  -9   8     9408.54     9658.73    279.53 o
   3  -9   8      475.96      562.92     99.40 o
   4  -9   8     8778.76     9060.89    156.53 o
   5  -9   8       31.87       25.64     20.54 o
   6  -9   8     4507.65     4419.80     73.78 o
   7  -9   8      172.33      139.10     22.49 o
   8  -9   8     8662.08     9227.03    451.46 o
   9  -9   8      629.79      537.75     49.99 o
  10  -9   8     3046.93     3028.66    558.45 o
  -7  -8   8      726.96      639.08    166.65 o
  -6  -8   8     3626.41     3738.17    266.00 o
  -5  -8   8      495.04      482.10     28.36 o
  -4  -8   8     3000.11     3004.44     57.80 o
  -3  -8   8     6438.60     6253.31    134.68 o
  -2  -8   8     2029.01     2037.29    130.08 o
  -1  -8   8      425.69      465.83     27.66 o
   0  -8   8    19566.47    20295.94    330.04 o
   1  -8   8     1260.68     1231.10     90.95 o
   2  -8   8     2622.55     2707.71    112.13 o
   3  -8   8      283.49      329.42     26.53 o
   4  -8   8     4324.79     4332.54     86.63 o
   5  -8   8        1.06       38.27     10.65 o
   6  -8   8      200.12      223.73     15.24 o
   7  -8   8     1823.41     1780.72     72.38 o
   8  -8   8     1803.38     1839.16     66.26 o
   9  -8   8       39.04       21.42     27.51 o
  10  -8   8     1625.43     1615.34    270.86 o
  -8  -7   8      877.59      733.49    307.44 o
  -7  -7   8      311.70      237.14     46.03 o
  -6  -7   8     4668.71     4768.98    211.92 o
  -5  -7   8      145.09      143.44     21.15 o
  -4  -7   8     4140.88     4087.18    132.35 o
  -3  -7   8     1063.18     1013.92     32.62 o
  -2  -7   8     4337.71     4384.06    105.07 o
  -1  -7   8      192.70      293.22     21.87 o
   0  -7   8     1568.26     1532.38     64.52 o
   1  -7   8     1064.45     1076.56     25.29 o
   2  -7   8     9298.54     9360.53    143.75 o
   3  -7   8      190.63      209.86     24.28 o
   4  -7   8     2525.03     2603.82     49.91 o
   5  -7   8      165.69      163.07     15.06 o
   6  -7   8     1063.83     1093.41     28.30 o
   7  -7   8      157.93      191.94     26.59 o
   8  -7   8     2838.69     3146.67     97.29 o
   9  -7   8      274.86      275.90     25.16 o
  10  -7   8     3072.73     2867.44    797.87 o
  -8  -6   8     2732.82     2739.45    946.35 o
  -7  -6   8       32.26       54.78     23.26 o
  -6  -6   8     5157.24     5249.17     90.91 o
  -5  -6   8      678.72      702.10     38.13 o
  -4  -6   8    14707.62    14969.16    267.68 o
  -3  -6   8     2675.21     2653.11     66.88 o
  -2  -6   8     7703.02     7585.93    216.48 o
  -1  -6   8      133.71      225.03     14.28 o
   0  -6   8    16191.90    16676.22    410.79 o
   1  -6   8    11924.37    12443.84    302.51 o
   2  -6   8    13786.25    12832.65    215.73 o
   3  -6   8        3.06       18.33     18.22 o
   4  -6   8     7172.15     6981.28    121.30 o
   5  -6   8        3.05        8.70     16.96 o
   6  -6   8    11952.27    12254.32    165.85 o
   7  -6   8     1198.84     1212.42     35.37 o
   8  -6   8     3106.59     3028.74    155.26 o
   9  -6   8        4.21        5.21     15.12 o
  10  -6   8     5390.39     5472.55    428.82 o
  11  -6   8       32.15      -21.76    105.25 o
  -9  -5   8       97.42      107.65     88.76 o
  -8  -5   8     4256.83     4282.41   1280.60 o
  -7  -5   8        9.46       56.57     19.56 o
  -6  -5   8     4674.87     4705.26    108.13 o
  -5  -5   8      595.34      659.61     24.30 o
  -4  -5   8     6317.77     6477.86    110.02 o
  -3  -5   8        0.75       36.21     30.92 o
  -2  -5   8    10533.74    10359.09    176.22 o
  -1  -5   8       75.60      202.79     37.19 o
   0  -5   8     5921.76     5976.99     96.66 o
   1  -5   8      411.56      363.41     21.09 o
   2  -5   8     8071.48     7585.30    124.67 o
   3  -5   8      176.86      204.20     18.26 o
   4  -5   8    11628.55    11069.42    145.86 o
   5  -5   8       21.00       35.24     10.38 o
   6  -5   8     6680.80     6569.37    144.83 o
   7  -5   8        2.32        4.81     13.64 o
   8  -5   8    12967.48    13215.63    353.21 o
   9  -5   8      302.57      242.86    116.88 o
  10  -5   8     4030.74     3938.05    223.00 o
  -9  -4   8       44.26       31.22     66.33 o
  -8  -4   8      129.85      123.30     32.35 o
  -7  -4   8      213.10      197.02     23.45 o
  -6  -4   8     5068.76     5094.34     84.64 o
  -5  -4   8      612.78      619.60     26.50 o
  -4  -4   8     3481.33     3316.77     64.37 o
  -3  -4   8       45.50       56.29     20.79 o
  -2  -4   8    12129.39    11762.68    185.50 o
  -1  -4   8      643.93      652.00     30.10 o
   0  -4   8      575.16      554.64     20.29 o
   1  -4   8     1939.39     1753.43     53.15 o
   2  -4   8     1868.96     1710.98     48.65 o
   3  -4   8      138.78      135.35     18.34 o
   4  -4   8    10806.76    10601.85    148.52 o
   5  -4   8      461.82      447.07     16.90 o
   6  -4   8     8871.83     8920.53    150.21 o
   7  -4   8        9.42       -1.03     20.55 o
   8  -4   8     5142.94     5150.95    168.51 o
   9  -4   8      283.65      427.21     72.29 o
  10  -4   8     1288.13     1153.44    121.31 o
 -10  -3   8     1141.75     1216.30    179.28 o
  -9  -3   8       89.48      -72.75    227.69 o
  -8  -3   8     3352.48     3637.13    927.09 o
  -7  -3   8      735.54      757.81     27.71 o
  -6  -3   8     5148.42     5144.11    122.12 o
  -5  -3   8       93.29      104.33     15.09 o
  -4  -3   8     5399.36     5458.03     83.35 o
  -3  -3   8     1078.53     1191.63     28.20 o
  -2  -3   8     5898.33     5322.80    112.85 o
  -1  -3   8      488.43      475.53     21.68 o
   0  -3   8     5629.40     5222.08    595.74 o
   1  -3   8     4558.08     4479.05    100.70 o
   2  -3   8    35418.37    34645.62    421.31 o
   3  -3   8     1606.50     1466.73     47.40 o
   4  -3   8    14874.16    14952.11    185.37 o
   5  -3   8       58.21       79.88     11.61 o
   6  -3   8    19257.25    19413.82    297.54 o
   7  -3   8      712.27      676.79     21.17 o
   8  -3   8     5012.49     5132.65    156.33 o
   9  -3   8       47.03      119.61    121.54 o
  10  -3   8     5587.56     5630.59    357.37 o
 -10  -2   8     3082.89     3012.36    297.37 o
  -9  -2   8      285.83      142.23     72.59 o
  -8  -2   8     5004.46     5095.49   1123.48 o
  -7  -2   8       95.51       75.09     24.57 o
  -6  -2   8     1497.38     1447.68     35.64 o
  -5  -2   8      660.46      694.23     24.41 o
  -4  -2   8    11746.43    11234.47    158.10 o
  -3  -2   8       19.57        7.36     11.96 o
  -2  -2   8      988.11      891.48     24.09 o
  -1  -2   8     1811.95     2063.43     54.27 o
   0  -2   8    42372.41    39835.77    383.58 o
   1  -2   8     2514.99     2416.32     60.61 o
   2  -2   8    18688.28    17898.31    311.74 o
   3  -2   8     3497.86     3258.61    109.12 o
   4  -2   8    17300.10    16921.14    267.72 o
   5  -2   8      619.97      768.90     36.69 o
   6  -2   8    16876.08    16831.51    192.47 o
   7  -2   8      553.53      555.44     15.91 o
   8  -2   8    10995.94    12085.20    365.33 o
   9  -2   8       15.57      -71.18     75.54 o
  10  -2   8     2560.84     2524.05    144.53 o
 -10  -1   8     2091.62     2091.52    257.08 o
  -9  -1   8      185.87      313.16    123.38 o
  -8  -1   8     4661.64     4715.56    145.17 o
  -7  -1   8       85.84       65.23     31.70 o
  -6  -1   8     4588.89     4587.85     87.23 o
  -5  -1   8      473.99      491.25     17.12 o
  -4  -1   8     3391.79     2885.26     59.64 o
  -3  -1   8     3233.48     3378.63     57.31 o
  -2  -1   8    13705.43    13429.75    314.37 o
  -1  -1   8      107.45      107.72     12.70 o
   0  -1   8     3879.03     3687.68     79.43 o
   1  -1   8      108.88      165.79     39.05 o
   2  -1   8     3424.77     3078.47     69.38 o
   3  -1   8     3002.99     2946.11     54.06 o
   4  -1   8     8626.35     8185.96    134.27 o
   5  -1   8      178.08      159.66     12.87 o
   6  -1   8     2563.30     2580.50     42.37 o
   7  -1   8       17.72       15.90      8.19 o
   8  -1   8     4241.88     4555.06    231.10 o
   9  -1   8      119.39      155.36     52.87 o
  10  -1   8      724.03      589.47     78.00 o
 -10   0   8     2295.82     2010.49    222.84 o
  -9   0   8       15.49      -69.24     69.24 o
  -8   0   8      613.76      619.24     37.20 o
  -7   0   8     1329.20     1279.48     41.55 o
  -6   0   8     2584.87     2543.46     57.20 o
  -5   0   8       65.61       64.34     17.20 o
  -4   0   8      434.57      406.56     19.82 o
  -3   0   8      163.61      250.82     17.95 o
  -2   0   8     4777.76     4328.17     72.04 o
  -1   0   8     5298.66     6026.93    113.73 o
   0   0   8    56745.48    59613.39    568.58 o
   1   0   8      429.68      584.82     43.03 o
   2   0   8    23139.39    23103.54    264.26 o
   3   0   8      386.19      407.26     16.11 o
   4   0   8     5568.11     5235.79     72.48 o
   5   0   8     1990.84     1949.65     40.18 o
   6   0   8      759.25      781.40     25.72 o
   7   0   8     1047.28     1022.17     31.65 o
   8   0   8     3848.24     3830.20    237.19 o
   9   0   8      199.29      207.88     56.15 o
  10   0   8      582.33      567.40     65.50 o
 -10   1   8     1845.72     1790.07    192.88 o
  -9   1   8      199.85      208.39    114.06 o
  -8   1   8     2109.20     2095.46    125.09 o
  -7   1   8     3239.55     3050.64     65.26 o
  -6   1   8     7471.66     7318.97    122.62 o
  -5   1   8      402.40      552.37     23.35 o
  -4   1   8     1965.67     1819.11     44.59 o
  -3   1   8     3953.55     4558.80     74.07 o
  -2   1   8    13428.43    12333.12    192.62 o
  -1   1   8     3049.84     3336.57     58.79 o
   0   1   8    26989.16    26812.52    329.99 o
   1   1   8     2180.90     2531.41     52.07 o
   2   1   8    41394.98    42263.37    735.03 o
   3   1   8      189.17      252.69     13.08 o
   4   1   8    19887.10    20015.16    238.42 o
   5   1   8       30.37        8.87     11.62 o
   6   1   8     7455.81     7324.76    316.16 o
   7   1   8     1213.56     1206.34     33.38 o
   8   1   8     1815.39     1825.26     46.52 o
   9   1   8        3.52       58.46     71.66 o
 -11   2   8      242.97      512.48    166.69 o
 -10   2   8     2288.20     2361.14    229.13 o
  -9   2   8      155.14      154.68     15.11 o
  -8   2   8     5404.58     5066.81     98.21 o
  -7   2   8     1683.74     1519.98     31.99 o
  -6   2   8    14162.14    14313.01    195.82 o
  -5   2   8     2828.50     3229.63    100.04 o
  -4   2   8    17251.70    17010.68    204.92 o
  -3   2   8     2363.65     2202.16     72.90 o
  -2   2   8    10614.27    10516.57    147.97 o
  -1   2   8     2793.92     2816.80     50.47 o
   0   2   8    30612.46    30069.71    435.27 o
   1   2   8       52.51       76.29     33.35 o
   2   2   8    12365.75    11636.40    169.99 o
   3   2   8      237.94      197.41     13.17 o
   4   2   8    20146.07    20773.01    386.81 o
   5   2   8     2819.55     2957.73     62.26 o
   6   2   8    12622.19    12953.02    352.59 o
   7   2   8       56.84        8.71     27.86 o
   8   2   8     1145.39     1153.59     64.89 o
   9   2   8       85.73       49.00     48.53 o
 -11   3   8       74.21       79.16    112.59 o
 -10   3   8     3638.65     3656.21    296.11 o
  -9   3   8        2.62       12.19     25.37 o
  -8   3   8      233.45      254.81     21.18 o
  -7   3   8     1009.79     1007.55     32.51 o
  -6   3   8     2277.80     2131.53     43.26 o
  -5   3   8      343.80      330.78     16.08 o
  -4   3   8    11325.55    11417.63    161.03 o
  -3   3   8      406.42      501.83     30.18 o
  -2   3   8    15531.64    15732.28    187.03 o
  -1   3   8       26.89       39.62     18.98 o
   0   3   8    14678.39    14765.87    273.79 o
   1   3   8     2508.04     2578.39     52.27 o
   2   3   8    10622.56    10752.35    149.44 o
   3   3   8      121.73      109.98     22.10 o
   4   3   8     6420.28     6560.92    234.86 o
   5   3   8        7.08       12.40     14.41 o
   6   3   8     3117.44     3214.02    104.48 o
   7   3   8       36.20       29.81     17.17 o
   8   3   8     1265.54     1155.49    173.81 o
   9   3   8        0.08      -16.67     94.42 o
 -11   4   8       19.34      100.77     78.58 o
 -10   4   8      533.63      530.04     35.04 o
  -9   4   8      196.08      166.82     27.41 o
  -8   4   8      424.31      521.12     97.19 o
  -7   4   8       68.93       88.24     14.49 o
  -6   4   8     2690.10     2545.48     49.96 o
  -5   4   8      231.27      263.41     22.23 o
  -4   4   8     4486.00     3953.83     61.65 o
  -3   4   8      282.03      254.48     13.48 o
  -2   4   8    13677.21    12868.46    158.71 o
  -1   4   8     2836.57     3133.43     59.01 o
   0   4   8    16507.04    16692.07    352.28 o
   1   4   8      261.98      188.57     17.55 o
   2   4   8    16955.09    16923.95    394.50 o
   3   4   8     1142.04     1166.06     36.61 o
   4   4   8     2467.93     2518.79     72.77 o
   5   4   8     1151.56     1082.11     32.54 o
   6   4   8     4514.21     4640.09    191.44 o
   7   4   8      284.70      228.12     27.61 o
   8   4   8      896.28      874.59     53.63 o
 -11   5   8      131.20      148.69    138.49 o
 -10   5   8      732.07      645.71     59.01 o
  -9   5   8       40.92        9.06     21.33 o
  -8   5   8     7760.33     8150.10    159.14 o
  -7   5   8      232.12      231.85     38.61 o
  -6   5   8     6508.86     6613.74    195.81 o
  -5   5   8      157.17      155.70     24.73 o
  -4   5   8    25387.71    26191.68    326.45 o
  -3   5   8      278.24      284.59     30.34 o
  -2   5   8    35153.85    35909.43    554.17 o
  -1   5   8      112.87      139.29     54.34 o
   0   5   8    25974.53    26481.29    544.92 o
   1   5   8     1462.41     1402.94     62.07 o
   2   5   8    10261.28    10482.08    218.47 o
   3   5   8      992.83      980.83     35.43 o
   4   5   8     8752.83     9065.13    136.89 o
   5   5   8      169.03      167.60     19.73 o
   6   5   8     3779.35     3737.51    216.95 o
   7   5   8        3.50        4.04     36.05 o
   8   5   8     1388.88     1431.79    126.81 o
 -10   6   8     2833.35     2579.12    140.99 o
  -9   6   8      168.81      154.66     49.02 o
  -8   6   8     4224.63     4276.84     81.37 o
  -7   6   8       47.54       29.89     19.03 o
  -6   6   8    10160.89    10481.57    197.98 o
  -5   6   8      474.04      486.44     27.25 o
  -4   6   8    13683.64    14135.88    221.60 o
  -3   6   8      391.11      360.60     20.74 o
  -2   6   8    13025.95    13355.56    241.56 o
  -1   6   8       21.33       31.18     17.64 o
   0   6   8    22922.11    23446.51    514.55 o
   1   6   8      521.31      499.71     47.49 o
   2   6   8     2111.64     2191.67     50.87 o
   3   6   8      340.58      359.29     36.38 o
   4   6   8     2441.15     2586.68     59.15 o
   5   6   8        2.72       18.71     30.16 o
   6   6   8      826.00      827.22     48.38 o
   7   6   8      259.55      201.07     40.14 o
 -10   7   8      902.09      861.66     77.81 o
  -9   7   8       31.58      -17.53     52.45 o
  -8   7   8     3621.21     3581.28    111.16 o
  -7   7   8     1481.45     1549.48     42.48 o
  -6   7   8     6649.11     7021.80    151.05 o
  -5   7   8      433.52      453.26     43.74 o
  -4   7   8     4074.31     4205.33    116.54 o
  -3   7   8        0.47        2.26     23.32 o
  -2   7   8     5994.97     6078.42    124.00 o
  -1   7   8       86.89       82.91     20.87 o
   0   7   8     8153.19     8267.28    130.26 o
   1   7   8        7.36       50.26     36.23 o
   2   7   8     2671.38     2760.52    125.91 o
   3   7   8        5.96       25.43     19.11 o
   4   7   8      375.63      342.74     52.10 o
   5   7   8       83.98      114.24     24.18 o
   6   7   8      765.33      863.79     84.10 o
   7   7   8       34.52       21.66     66.07 o
 -10   8   8     1148.49     1159.21     93.88 o
  -9   8   8      156.13      181.68     44.24 o
  -8   8   8     8118.31     8172.77    254.06 o
  -7   8   8      539.86      481.01     53.88 o
  -6   8   8     6875.83     7094.57    128.01 o
  -5   8   8      569.36      619.80     28.32 o
  -4   8   8    10925.50    11413.50    174.01 o
  -3   8   8      785.74      758.61     27.11 o
  -2   8   8     7472.17     7732.83    276.26 o
  -1   8   8     1314.12     1261.83     37.65 o
   0   8   8     6892.95     7421.28    233.70 o
   1   8   8       26.64       18.43     35.55 o
   2   8   8    11503.46    12033.60    718.32 o
   3   8   8      198.36      240.64     57.04 o
   4   8   8     4505.31     4584.04    309.57 o
   5   8   8      137.72      146.37     45.58 o
   6   8   8     3364.77     3107.34    143.02 o
 -10   9   8     2258.21     2236.63    161.40 o
  -9   9   8        7.40       55.97     83.85 o
  -8   9   8     6700.79     6497.83    210.49 o
  -7   9   8        0.82       -6.23     43.78 o
  -6   9   8    11772.23    12178.41    228.05 o
  -5   9   8       91.27       92.36     23.68 o
  -4   9   8     8158.54     8602.45    171.35 o
  -3   9   8        4.82       46.63     19.84 o
  -2   9   8     8854.33     9373.22    177.66 o
  -1   9   8     1876.49     1859.08    114.68 o
   0   9   8     5963.00     5972.05    134.03 o
   1   9   8        1.69       20.77     14.94 o
   2   9   8     5838.92     6059.54    165.08 o
   3   9   8       28.35       65.91     24.25 o
   4   9   8     6657.98     6283.37    258.09 o
   5   9   8      354.35      334.71     49.60 o
  -9  10   8        4.66      -41.87     94.42 o
  -8  10   8     1926.02     1709.65    141.26 o
  -7  10   8      168.66      121.88     59.83 o
  -6  10   8     5952.99     6026.10    162.15 o
  -5  10   8       78.31       75.87     74.37 o
  -4  10   8     1816.07     1732.52    111.78 o
  -3  10   8     1404.35     1351.22     48.36 o
  -2  10   8     7077.86     7116.87    128.26 o
  -1  10   8       12.03      -12.35     27.49 o
   0  10   8      802.52      846.15     35.05 o
   1  10   8      149.93      145.60     19.04 o
   2  10   8     1063.80     1119.05     69.34 o
   3  10   8      999.49      970.11    127.94 o
   4  10   8     2651.07     2590.30    119.85 o
  -9  11   8        0.97       20.29     74.28 o
  -8  11   8      405.65      290.37    107.01 o
  -7  11   8       51.57       51.40     59.11 o
  -6  11   8     4536.57     4819.92    170.43 o
  -5  11   8        4.81      -27.30     41.20 o
  -4  11   8     3620.77     3379.76    165.17 o
  -3  11   8       17.40       51.44     43.33 o
  -2  11   8     4433.85     4582.56    176.71 o
  -1  11   8       73.51       30.92     62.79 o
   0  11   8      743.96      827.68     35.78 o
   1  11   8      847.11      829.09     38.30 o
   2  11   8     1327.75     1230.71    134.13 o
   3  11   8       75.11       67.78     49.10 o
  -8  12   8     4277.84     4174.07    311.47 o
  -7  12   8      611.47      736.35     70.58 o
  -6  12   8     3061.22     2929.15    228.60 o
  -5  12   8        0.82       24.92     80.85 o
  -4  12   8     5769.97     6123.78    238.34 o
  -3  12   8      113.28       56.01     54.21 o
  -2  12   8     7134.51     7012.10    534.53 o
  -1  12   8        1.36       -5.78     61.55 o
   0  12   8     2494.86     2684.64    156.69 o
   1  12   8       17.15       -5.41     68.33 o
   2  12   8     2182.75     2046.05    242.98 o
  -7  13   8      141.44       64.31     75.97 o
  -6  13   8     2261.13     2018.49    145.46 o
  -5  13   8      107.47       16.56     74.73 o
  -4  13   8     3354.12     3123.29    179.85 o
  -3  13   8       53.50      146.42     71.29 o
  -2  13   8     2432.74     2214.24    144.70 o
  -1  13   8      617.14      625.22     95.13 o
   0  13   8     4356.13     3906.60    225.96 o
  -5  14   8      126.71       76.04    130.18 o
  -4  14   8      766.95      642.06     89.02 o
  -3  14   8       26.34      -12.59     79.77 o
  -2  14   8     1359.85     1191.78    119.54 o
   1 -16   9      986.95      886.59    114.28 o
   2 -16   9      225.71      150.64    100.25 o
   3 -16   9      867.01      818.60    129.79 o
   4 -16   9       93.79      158.64     77.36 o
   5 -16   9      713.56      720.87     94.99 o
  -1 -15   9     1743.44     1343.89    128.64 o
   0 -15   9        3.12      186.89     81.09 o
   1 -15   9     2757.96     3032.12    184.13 o
   2 -15   9        3.23       14.51     66.18 o
   3 -15   9     3714.08     3460.68    177.85 o
   4 -15   9        1.31        2.12     56.16 o
   5 -15   9     1561.58     1557.13    115.02 o
   6 -15   9       87.16       74.31     50.16 o
   7 -15   9     2348.78     2207.42    208.24 o
  -3 -14   9     3586.52     4052.23    337.41 o
  -2 -14   9      576.86      659.55     82.82 o
  -1 -14   9     3244.77     3467.25    178.46 o
   0 -14   9        2.36      -17.23     66.71 o
   1 -14   9     5811.71     6105.42    223.30 o
   2 -14   9       56.41       71.11     56.28 o
   3 -14   9     7277.85     7610.65    255.66 o
   4 -14   9      498.06      482.84     48.89 o
   5 -14   9     5552.95     5434.97    248.23 o
   6 -14   9      155.69       98.02     52.08 o
   7 -14   9     2203.71     2187.86    103.11 o
   8 -14   9       76.59       55.65     61.94 o
  -4 -13   9        0.05       62.92    135.47 o
  -3 -13   9     2219.11     2081.22    267.73 o
  -2 -13   9        0.39       21.06     78.88 o
  -1 -13   9     4206.33     4031.12    183.86 o
   0 -13   9       22.41       39.20     38.78 o
   1 -13   9     1644.67     1668.00     68.73 o
   2 -13   9       95.47      145.06     34.40 o
   3 -13   9     7131.87     7508.43    220.22 o
   4 -13   9     2261.39     2246.65     80.63 o
   5 -13   9     3842.00     3809.17    118.57 o
   6 -13   9       17.36       32.40     36.30 o
   7 -13   9     2099.47     2102.74    154.00 o
   8 -13   9      392.04      382.05     93.92 o
   9 -13   9      585.29      640.57    111.29 o
  -5 -12   9      562.56      834.93    215.79 o
  -4 -12   9      222.22      234.93     69.24 o
  -3 -12   9     1846.76     1749.64     73.77 o
  -2 -12   9        6.66       36.75     38.32 o
  -1 -12   9     1041.40     1160.76     63.21 o
   0 -12   9      103.71      102.00     23.27 o
   1 -12   9     4647.03     4634.95     93.04 o
   2 -12   9       43.90       20.98     15.19 o
   3 -12   9     4867.48     4917.17    102.37 o
   4 -12   9     1154.22     1015.47     95.48 o
   5 -12   9     4804.06     5002.38    210.78 o
   6 -12   9      344.84      342.17     25.52 o
   7 -12   9     1778.44     1722.46     85.82 o
   8 -12   9      360.78      390.96     87.88 o
   9 -12   9     1476.37     1666.71    131.19 o
  -5 -11   9     2100.90     2085.04    186.51 o
  -4 -11   9       95.52      118.90     32.28 o
  -3 -11   9     7418.27     7793.29    196.89 o
  -2 -11   9       20.00       99.02     38.42 o
  -1 -11   9     5643.78     5835.29    187.12 o
   0 -11   9      517.66      508.25     32.75 o
   1 -11   9    10844.66    11135.97    280.66 o
   2 -11   9      140.34      158.82     29.20 o
   3 -11   9     4124.14     4183.68    102.75 o
   4 -11   9       47.81       35.83     27.24 o
   5 -11   9    16430.01    16987.69    275.77 o
   6 -11   9      226.32      202.55     31.49 o
   7 -11   9     2814.12     2882.27    134.60 o
   8 -11   9     1178.60     1194.24    160.51 o
   9 -11   9     2677.07     2635.28    559.99 o
  10 -11   9       42.01       85.48     91.91 o
  -6 -10   9      217.68       73.95    136.06 o
  -5 -10   9     4154.82     4162.52    148.91 o
  -4 -10   9     1169.98     1099.40     53.63 o
  -3 -10   9     4498.55     4736.60    103.20 o
  -2 -10   9      444.84      383.18     38.57 o
  -1 -10   9    14971.75    15185.38    287.97 o
   0 -10   9     1997.63     2034.25     62.72 o
   1 -10   9    15632.49    15939.91    260.21 o
   2 -10   9      602.16      617.93     82.45 o
   3 -10   9      972.29     1053.44     99.90 o
   4 -10   9        1.72       -9.26     24.28 o
   5 -10   9     5861.63     5901.68    100.77 o
   6 -10   9        1.31        0.24     28.52 o
   7 -10   9     2619.16     2844.11    153.47 o
   8 -10   9       28.90       52.63     23.79 o
   9 -10   9     3218.70     3314.95    552.49 o
  10 -10   9      296.91      291.08     45.98 o
  -7  -9   9     1547.92     1324.24    582.44 o
  -6  -9   9        0.52       34.87     49.25 o
  -5  -9   9     1248.92     1190.93     42.57 o
  -4  -9   9     1489.60     1433.79     67.82 o
  -3  -9   9     3405.15     3442.75    128.48 o
  -2  -9   9     4110.63     3911.50    143.94 o
  -1  -9   9     9070.63     9510.60    188.08 o
   0  -9   9     1134.80     1255.81     88.30 o
   1  -9   9     8231.75     8597.08    147.22 o
   2  -9   9     1147.87     1223.15     44.02 o
   3  -9   9     5670.22     5822.01    125.87 o
   4  -9   9      547.18      535.51     40.94 o
   5  -9   9      151.28      165.40     34.53 o
   6  -9   9       76.75       72.36     25.95 o
   7  -9   9     4487.28     4758.33    119.88 o
   8  -9   9       20.88        2.29     23.18 o
   9  -9   9     3143.37     3359.48    599.55 o
  10  -9   9        1.11       64.00     86.04 o
  -7  -8   9     2602.38     2416.40    808.90 o
  -6  -8   9        1.24       47.23     26.07 o
  -5  -8   9     3742.49     3612.18    187.22 o
  -4  -8   9        7.45       49.90     21.08 o
  -3  -8   9     6109.26     6275.43    144.62 o
  -2  -8   9      737.42      691.65     40.24 o
  -1  -8   9     2362.63     2363.56     53.00 o
   0  -8   9      414.61      456.76     25.69 o
   1  -8   9     5411.65     5373.96     96.71 o
   2  -8   9       35.18       38.90     18.27 o
   3  -8   9     7526.67     7608.93    146.48 o
   4  -8   9     5295.99     5333.53     84.94 o
   5  -8   9     4768.90     4823.41    106.52 o
   6  -8   9      435.18      443.33     19.14 o
   7  -8   9     6468.46     6612.18    150.81 o
   8  -8   9      750.59      729.37     32.33 o
   9  -8   9     5373.49     5551.79    348.69 o
  10  -8   9       25.19       70.03     41.93 o
  -8  -7   9      215.96       35.27    134.71 o
  -7  -7   9     4815.69     4927.13    932.63 o
  -6  -7   9      340.22      295.61     27.79 o
  -5  -7   9     9296.86     9740.71    190.46 o
  -4  -7   9     3122.64     3098.00     69.23 o
  -3  -7   9     4107.80     4125.00    111.36 o
  -2  -7   9        7.76       44.69     17.97 o
  -1  -7   9    14102.08    13567.65    188.92 o
   0  -7   9       53.32       69.10     14.96 o
   1  -7   9     3460.07     3147.46    117.65 o
   2  -7   9       73.80      128.22     18.87 o
   3  -7   9     7746.08     7525.45    201.32 o
   4  -7   9      154.92      186.64     39.63 o
   5  -7   9    15591.96    15848.16    365.86 o
   6  -7   9      800.89      808.70     22.79 o
   7  -7   9     5870.52     5928.93    307.80 o
   8  -7   9      194.91      191.29     26.26 o
   9  -7   9     3617.94     3902.08    236.24 o
  10  -7   9      363.70      280.64     77.52 o
  -8  -6   9       12.66       12.72     37.59 o
  -7  -6   9     3322.34     3325.18    597.29 o
  -6  -6   9      314.51      344.09     37.90 o
  -5  -6   9    18992.34    19254.35    486.47 o
  -4  -6   9     2406.79     2518.04     69.53 o
  -3  -6   9     4079.34     3884.06     89.16 o
  -2  -6   9      463.47      638.76     22.90 o
  -1  -6   9     7155.65     6806.57    103.17 o
   0  -6   9     5538.67     5788.87     99.61 o
   1  -6   9    10651.20    10692.63    198.75 o
   2  -6   9      475.69      515.57     23.54 o
   3  -6   9    12214.50    12100.67    232.55 o
   4  -6   9      129.40      111.13     16.49 o
   5  -6   9     8890.43     9138.98    133.65 o
   6  -6   9       93.66       59.95     18.56 o
   7  -6   9     6261.52     6452.55    209.72 o
   8  -6   9      109.68      108.44     27.13 o
   9  -6   9     3306.82     3619.81     95.05 o
  10  -6   9       74.11      -62.23     62.23 o
  -9  -5   9      747.97      391.09    252.40 o
  -8  -5   9        6.06       15.16     62.18 o
  -7  -5   9     1724.48     1840.25    186.01 o
  -6  -5   9       12.36       35.70     26.84 o
  -5  -5   9     4004.53     4051.84    113.07 o
  -4  -5   9     1250.91     1200.97     28.14 o
  -3  -5   9     8201.99     8444.35    206.70 o
  -2  -5   9      211.48      257.84     15.67 o
  -1  -5   9     3475.60     3456.15    105.54 o
   0  -5   9      393.00      325.59     26.95 o
   1  -5   9     3177.32     2975.12     70.78 o
   2  -5   9     1476.93     1477.67     34.93 o
   3  -5   9    20981.23    21122.14    286.30 o
   4  -5   9      415.13      368.57     23.78 o
   5  -5   9    10758.85    10942.97    345.45 o
   6  -5   9       52.84       53.86     19.29 o
   7  -5   9    10204.32    10891.24    202.61 o
   8  -5   9       93.97      120.76     29.86 o
   9  -5   9     1689.35     1951.82    116.44 o
  10  -5   9      280.79      332.65     74.10 o
  -9  -4   9     1210.59     1303.62    105.50 o
  -8  -4   9      675.72      567.32     81.13 o
  -7  -4   9     5441.61     5417.12    163.33 o
  -6  -4   9       14.36       32.10     15.75 o
  -5  -4   9     1741.09     1779.34     68.03 o
  -4  -4   9     1697.71     1603.55     33.11 o
  -3  -4   9    17583.50    17002.46    228.36 o
  -2  -4   9      792.74      755.70     26.42 o
  -1  -4   9     3576.11     3622.79    152.17 o
   0  -4   9     4651.42     4372.70     77.88 o
   1  -4   9     6639.27     5996.24    131.40 o
   2  -4   9     1161.61     1060.76     31.05 o
   3  -4   9     5954.41     5769.33    108.86 o
   4  -4   9     1160.50     1281.25     43.57 o
   5  -4   9    15543.75    15320.54    211.38 o
   6  -4   9        0.17       13.53     14.06 o
   7  -4   9     8946.43     9313.58    157.66 o
   8  -4   9       44.64       27.10     11.46 o
   9  -4   9     2792.53     3024.17    148.02 o
  10  -4   9      113.63      219.13     83.79 o
  -9  -3   9     6534.15     6309.66    217.80 o
  -8  -3   9        0.20       -4.11     25.83 o
  -7  -3   9    10002.24    10106.79    189.90 o
  -6  -3   9      254.65      210.58     23.28 o
  -5  -3   9     8128.12     8005.14    128.72 o
  -4  -3   9      466.16      543.05     30.48 o
  -3  -3   9    11285.97    10562.88    161.30 o
  -2  -3   9      894.89     1006.99     26.99 o
  -1  -3   9    12174.18    11532.93    170.21 o
   0  -3   9      148.31      138.24     14.56 o
   1  -3   9    33020.74    33229.71    369.98 o
   2  -3   9       41.95       47.74     13.09 o
   3  -3   9     8785.61     8243.19    113.06 o
   4  -3   9      144.52      129.88     21.49 o
   5  -3   9    15000.61    14255.75    202.90 o
   6  -3   9       29.48       15.81     37.14 o
   7  -3   9     5092.98     5031.23     73.52 o
   8  -3   9      371.63      375.97     18.10 o
   9  -3   9     5590.45     5936.61    184.18 o
  10  -3   9      100.17       44.41    139.47 o
 -10  -2   9      304.32      124.76    108.78 o
  -9  -2   9     3797.86     3750.48    169.96 o
  -8  -2   9      190.53      169.41     29.09 o
  -7  -2   9     9792.94    10011.13    292.55 o
  -6  -2   9      624.46      588.41     23.72 o
  -5  -2   9     6688.60     6642.67    168.29 o
  -4  -2   9      322.55      279.63     26.59 o
  -3  -2   9     3668.20     3549.80     59.87 o
  -2  -2   9       88.59       99.04     32.03 o
  -1  -2   9    14445.84    13628.41    193.89 o
   0  -2   9     1904.17     2057.86    688.41 o
   1  -2   9    10739.95     9555.63    144.48 o
   2  -2   9     2001.41     2137.73    111.44 o
   3  -2   9    10064.54     9672.61    332.47 o
   4  -2   9       95.33      130.72     12.82 o
   5  -2   9    21426.62    21900.80    335.12 o
   6  -2   9       94.12       91.81     15.75 o
   7  -2   9     4637.39     4847.37    132.95 o
   8  -2   9        2.52       25.57     46.18 o
   9  -2   9     2332.48     2200.85    233.67 o
  10  -2   9        2.44      -88.13     88.13 o
 -10  -1   9      756.49      585.95    131.94 o
  -9  -1   9     2635.50     2614.17     59.42 o
  -8  -1   9      255.30      190.84     27.75 o
  -7  -1   9     1174.87     1199.05     42.10 o
  -6  -1   9      258.60      228.57     18.98 o
  -5  -1   9     1273.16     1321.99     29.32 o
  -4  -1   9     1800.24     1620.88     67.59 o
  -3  -1   9     9718.65     9712.40    140.82 o
  -2  -1   9      646.90      568.74     44.54 o
  -1  -1   9     4184.04     3596.40     74.27 o
   0  -1   9     2645.83     2406.48     61.89 o
   1  -1   9    27693.19    26327.88    308.46 o
   2  -1   9     1852.53     1932.39     39.26 o
   3  -1   9    16602.61    17330.37    197.90 o
   4  -1   9     2207.49     1976.77     47.32 o
   5  -1   9     5185.40     4816.31    116.12 o
   6  -1   9      186.67      190.48     19.00 o
   7  -1   9     3080.27     3111.07     70.23 o
   8  -1   9     1139.74     1199.86    140.00 o
   9  -1   9     1669.35     1713.81    163.31 o
  10  -1   9      125.51       71.14     71.51 o
  -9   0   9     9446.77     9919.71    219.31 o
  -8   0   9     1866.60     1849.48    114.05 o
  -7   0   9     3322.16     3298.02     74.05 o
  -6   0   9        5.79        5.18     16.78 o
  -5   0   9     8060.23     8243.38    137.11 o
  -4   0   9      237.95      184.37     17.52 o
  -3   0   9     8596.23     7993.31    151.77 o
  -2   0   9     7970.89     7789.65    149.99 o
  -1   0   9    33535.64    34315.66    413.37 o
   0   0   9      223.13      257.68     28.58 o
   1   0   9    46729.08    47117.09   1084.38 o
   2   0   9     5053.93     5513.80    107.94 o
   3   0   9    16289.92    15980.31    223.28 o
   4   0   9     2523.77     2286.85     45.28 o
   5   0   9    11833.92    12016.60    174.19 o
   6   0   9      535.48      483.21     27.42 o
   7   0   9     3101.20     3117.19    656.89 o
   8   0   9      373.70      349.55     15.62 o
   9   0   9      451.57      490.53     78.99 o
 -10   1   9       24.04      -55.57     94.93 o
  -9   1   9     3678.27     3910.47     91.91 o
  -8   1   9       39.72       39.01     27.07 o
  -7   1   9     8351.80     8437.87    138.42 o
  -6   1   9      174.03      160.92     24.30 o
  -5   1   9    16601.94    16663.78    250.65 o
  -4   1   9      291.82      327.66     30.06 o
  -3   1   9    12153.45    12054.45    165.82 o
  -2   1   9      239.13      234.55     15.36 o
  -1   1   9    42134.02    42929.78    608.51 o
   0   1   9      187.36      222.65     17.45 o
   1   1   9    20109.35    20635.72    392.32 o
   2   1   9     1499.61     1694.22     86.79 o
   3   1   9    33289.70    33616.06    366.19 o
   4   1   9     1434.24     1308.74     69.18 o
   5   1   9     4954.26     5137.90    138.41 o
   6   1   9      484.57      505.35     41.31 o
   7   1   9     1197.34     1169.66     41.08 o
   8   1   9      146.13      157.16     37.20 o
   9   1   9      961.99      743.95     71.36 o
 -10   2   9       33.58       45.95     98.45 o
  -9   2   9      129.32      157.17     20.40 o
  -8   2   9       97.79      130.53     15.81 o
  -7   2   9      807.83      820.38     24.49 o
  -6   2   9       21.80        8.67     18.62 o
  -5   2   9     4990.47     4787.62     83.59 o
  -4   2   9        3.83       -2.48     21.29 o
  -3   2   9    21586.55    22216.07    330.86 o
  -2   2   9     2364.40     2621.07     55.29 o
  -1   2   9    16420.73    16232.97    257.85 o
   0   2   9       86.10       55.89      9.45 o
   1   2   9     2063.24     1843.37     45.41 o
   2   2   9      192.52      189.82     17.44 o
   3   2   9    15380.99    15077.75    221.98 o
   4   2   9      738.65      728.31     29.57 o
   5   2   9      687.20      669.14     27.72 o
   6   2   9       20.06       10.31     18.46 o
   7   2   9     3269.95     3251.00    159.26 o
   8   2   9       70.28       36.14     27.29 o
   9   2   9     1246.40     1200.81    117.50 o
 -10   3   9        4.99       38.88     18.38 o
  -9   3   9      232.94      222.89     38.99 o
  -8   3   9        1.75        1.80     17.49 o
  -7   3   9     1812.42     1801.13    103.44 o
  -6   3   9      134.82      144.31     15.56 o
  -5   3   9     7355.36     7230.57    120.41 o
  -4   3   9      863.80      979.09     24.54 o
  -3   3   9    13420.11    13389.71    190.40 o
  -2   3   9     8115.55     8099.97    200.71 o
  -1   3   9    10558.62    10075.63    273.78 o
   0   3   9      762.30      722.02     25.87 o
   1   3   9    18458.66    18781.25    353.49 o
   2   3   9     1983.30     1811.39     34.89 o
   3   3   9     3406.72     3497.59     61.71 o
   4   3   9     2109.84     2011.40     75.93 o
   5   3   9     5998.90     6128.59    288.78 o
   6   3   9        6.56       28.70     24.01 o
   7   3   9     1358.59     1326.85    126.09 o
   8   3   9       51.43       33.90     59.31 o
 -11   4   9     2240.57     2330.56    221.47 o
 -10   4   9      536.40      513.17     42.55 o
  -9   4   9     8403.96     8245.44    284.34 o
  -8   4   9       99.75       95.33     18.51 o
  -7   4   9     8274.50     8286.98    154.35 o
  -6   4   9      776.16      719.17     32.66 o
  -5   4   9    12959.91    13156.00    262.72 o
  -4   4   9      993.92      947.70     40.06 o
  -3   4   9    19902.42    19602.66    256.31 o
  -2   4   9      481.55      425.32     22.58 o
  -1   4   9    30443.99    31293.02    489.33 o
   0   4   9      173.64      174.32     16.35 o
   1   4   9    23204.60    23841.49    371.16 o
   2   4   9     3172.00     3407.21     54.92 o
   3   4   9     2282.73     2273.78     79.74 o
   4   4   9        9.88       -8.37     17.30 o
   5   4   9     5117.31     5433.58    290.46 o
   6   4   9      361.42      330.04     78.13 o
   7   4   9      934.42      788.51     71.67 o
   8   4   9       48.70       11.45     80.00 o
 -10   5   9     1196.99     1133.84     76.45 o
  -9   5   9     3419.62     3720.74    244.02 o
  -8   5   9       53.30       71.92     19.68 o
  -7   5   9     4079.85     4352.55    147.34 o
  -6   5   9      123.31       99.46     17.20 o
  -5   5   9    11004.60    11225.72    157.34 o
  -4   5   9       87.23      114.50     19.79 o
  -3   5   9    24490.14    25609.69    426.01 o
  -2   5   9     1606.41     1618.81     41.29 o
  -1   5   9     6770.25     6758.92    147.36 o
   0   5   9     1282.19     1388.87     39.90 o
   1   5   9     3109.78     3061.97     60.49 o
   2   5   9      298.80      291.84     16.28 o
   3   5   9     2816.84     2842.67    119.04 o
   4   5   9      132.52      127.28     26.94 o
   5   5   9     1154.27     1075.65     60.07 o
   6   5   9       62.00       81.64     37.98 o
   7   5   9     2142.61     2324.27    162.87 o
 -10   6   9      126.35       36.36     54.99 o
  -9   6   9     1623.07     1661.02     64.20 o
  -8   6   9      280.76      269.38     42.81 o
  -7   6   9     4774.34     4769.56     85.07 o
  -6   6   9     2064.10     2015.27     75.15 o
  -5   6   9     1655.68     1608.02     34.14 o
  -4   6   9      794.13      783.34     33.87 o
  -3   6   9     9386.37     9358.25    166.76 o
  -2   6   9      121.38      131.23     29.16 o
  -1   6   9     8806.12     8672.64    234.83 o
   0   6   9      400.94      357.15     23.15 o
   1   6   9     1941.36     1856.42    103.06 o
   2   6   9       46.50       43.00     16.96 o
   3   6   9     2664.75     2631.74     63.72 o
   4   6   9      924.74      861.67     37.14 o
   5   6   9      555.45      544.92     26.67 o
   6   6   9       17.61       -4.48     86.79 o
   7   6   9     1161.50     1230.14     77.93 o
 -10   7   9       61.95      -14.65     78.81 o
  -9   7   9     5599.42     5684.64    285.77 o
  -8   7   9      496.95      463.70     32.33 o
  -7   7   9     6005.87     6209.12    116.35 o
  -6   7   9      822.69      779.68     45.74 o
  -5   7   9     5343.85     5542.73    136.67 o
  -4   7   9      614.78      529.01     27.87 o
  -3   7   9     6824.68     6781.11    111.67 o
  -2   7   9      821.97      818.34     41.50 o
  -1   7   9     9324.21     9522.19    170.46 o
   0   7   9     2322.79     2283.84     59.31 o
   1   7   9     9415.59     9365.85    141.40 o
   2   7   9      145.04      130.01     27.57 o
   3   7   9     1721.86     1890.45     88.38 o
   4   7   9      163.57      163.07     27.11 o
   5   7   9     3612.19     3588.14     91.85 o
   6   7   9        3.48       -2.99     62.91 o
 -10   8   9        2.48      -22.60    144.67 o
  -9   8   9     4276.04     4820.27    445.05 o
  -8   8   9       29.36       62.85     28.50 o
  -7   8   9     4622.24     4846.86    151.28 o
  -6   8   9      201.52      232.23     49.47 o
  -5   8   9    18537.18    19460.55    342.91 o
  -4   8   9      463.48      468.98     37.62 o
  -3   8   9     5331.98     5334.94     96.35 o
  -2   8   9       96.00       93.77     21.72 o
  -1   8   9     7164.59     7005.94    130.95 o
   0   8   9      915.45      946.72     49.47 o
   1   8   9     3628.23     3783.70     79.35 o
   2   8   9      381.51      408.75     26.50 o
   3   8   9     3772.55     3904.13    115.29 o
   4   8   9      656.22      639.12     70.77 o
   5   8   9     2107.56     2015.66    135.30 o
  -9   9   9     2834.57     2633.46    191.87 o
  -8   9   9      127.79      111.29     43.56 o
  -7   9   9     2348.79     2204.29     74.92 o
  -6   9   9       19.77       53.35     29.70 o
  -5   9   9     6536.43     6896.18    216.22 o
  -4   9   9      124.15      103.55     29.74 o
  -3   9   9     2260.57     2273.39     67.14 o
  -2   9   9     1146.87     1169.67     38.52 o
  -1   9   9     2133.06     2178.98     82.43 o
   0   9   9      115.40      139.39     29.17 o
   1   9   9     1206.05     1243.19     51.14 o
   2   9   9      399.86      359.05     75.38 o
   3   9   9     4846.21     4833.97    363.92 o
   4   9   9      605.89      582.51     49.60 o
   5   9   9      757.51      652.30     58.92 o
  -9  10   9     1327.35     1289.45    159.89 o
  -8  10   9        9.63      -70.78     94.42 o
  -7  10   9     3583.90     3575.82    149.66 o
  -6  10   9      229.62      308.02     42.65 o
  -5  10   9     4407.03     4235.06    258.01 o
  -4  10   9      230.70      254.65     28.12 o
  -3  10   9     3706.27     3708.62     78.41 o
  -2  10   9      300.91      308.36     22.03 o
  -1  10   9      746.01      744.28     55.43 o
   0  10   9     1980.66     1926.70    144.47 o
   1  10   9     1864.77     1881.51     66.37 o
   2  10   9      225.63      224.45     28.29 o
   3  10   9     2549.06     2473.63     81.59 o
   4  10   9        0.36       19.84    115.83 o
  -7  11   9     5751.50     5732.98    311.03 o
  -6  11   9      494.79      412.90     52.25 o
  -5  11   9     3469.70     3613.77    233.60 o
  -4  11   9       91.58      130.38     55.39 o
  -3  11   9     5220.85     5175.74    131.30 o
  -2  11   9       35.84       53.64     97.91 o
  -1  11   9     3115.66     3039.54    113.88 o
   0  11   9      127.12      144.88     40.89 o
   1  11   9     1203.96     1296.16     94.42 o
   2  11   9       64.54       93.53     37.34 o
   3  11   9      703.45      609.25     77.05 o
  -7  12   9     2135.06     1944.96    173.36 o
  -6  12   9       78.13       63.44     64.68 o
  -5  12   9     2249.26     2192.75    144.57 o
  -4  12   9       11.57      -68.77     68.77 o
  -3  12   9     2186.52     2307.11    128.16 o
  -2  12   9      756.30      929.40    128.03 o
  -1  12   9     4103.52     4099.00    535.29 o
   0  12   9     2591.98     2391.89    161.40 o
   1  12   9     1813.60     1581.03    148.04 o
  -6  13   9       30.91       39.32    100.57 o
  -5  13   9      727.71      654.12    118.92 o
  -4  13   9       51.30      100.77     77.44 o
  -3  13   9      630.98      704.23    111.80 o
  -2  13   9      111.20      221.98     84.12 o
  -1  13   9     1377.61     1366.98    121.89 o
   0  13   9      126.89      120.33    164.67 o
   1 -16  10       78.85       52.40     76.88 o
   2 -16  10     2079.77     1867.77    148.41 o
   3 -16  10      374.93      333.65     70.16 o
   4 -16  10     1343.72     1336.14    111.81 o
   5 -16  10       13.96       36.04     63.07 o
  -1 -15  10      132.48       39.56     81.83 o
   0 -15  10     3003.83     3034.41    170.05 o
   1 -15  10       90.76      104.76     66.19 o
   2 -15  10     1674.03     1634.19    186.64 o
   3 -15  10     1038.72      954.22     87.42 o
   4 -15  10     5050.88     5159.66    358.43 o
   5 -15  10      790.96      741.94     83.03 o
   6 -15  10     1187.19     1016.80     97.14 o
   7 -15  10      131.27      127.74    109.03 o
  -3 -14  10       26.83      140.75    107.27 o
  -2 -14  10     1911.59     1664.39    143.18 o
  -1 -14  10       59.76       69.24     62.58 o
   0 -14  10     1781.82     1909.67    231.85 o
   1 -14  10     1468.26     1512.04     95.02 o
   2 -14  10     2885.04     2977.90    207.00 o
   3 -14  10     1835.42     1811.45    104.96 o
   4 -14  10     1042.92     1079.33     95.83 o
   5 -14  10      527.90      604.79     56.13 o
   6 -14  10     2647.43     2531.11    144.70 o
   7 -14  10      250.07      178.99     47.87 o
   8 -14  10     1350.35     1308.84    145.03 o
  -4 -13  10      929.90     1133.21    213.77 o
  -3 -13  10       65.21       96.07     81.61 o
  -2 -13  10     1366.90     1380.49    153.18 o
  -1 -13  10        6.07       41.93     57.09 o
   0 -13  10     1135.66     1198.40     95.19 o
   1 -13  10       30.14       28.60     26.15 o
   2 -13  10     7533.96     7428.10    224.06 o
   3 -13  10       73.15       77.76     48.48 o
   4 -13  10     1678.88     1720.70     69.07 o
   5 -13  10       25.82       47.52     53.86 o
   6 -13  10     2550.95     2665.22    128.12 o
   7 -13  10       92.41      119.02     39.62 o
   8 -13  10      384.13      326.43     47.34 o
   9 -13  10     1569.30     1578.41    145.03 o
  -5 -12  10       62.66      116.98    184.06 o
  -4 -12  10     4156.13     4548.19    201.69 o
  -3 -12  10        0.59       46.24     51.12 o
  -2 -12  10     3437.42     3698.19    150.99 o
  -1 -12  10       55.34       54.86     36.42 o
   0 -12  10     3776.53     3572.06    109.70 o
   1 -12  10      288.36      276.55     25.36 o
   2 -12  10     3787.60     3853.30    106.60 o
   3 -12  10       63.32       86.59     20.37 o
   4 -12  10     2308.19     2354.12    123.76 o
   5 -12  10       41.45       84.39     22.18 o
   6 -12  10     5091.16     5287.46    128.13 o
   7 -12  10       40.17       89.28     26.84 o
   8 -12  10     2031.72     2113.85    152.84 o
   9 -12  10       56.59       41.12     54.14 o
  -5 -11  10      173.92       98.45     71.01 o
  -4 -11  10     3378.12     3381.47    106.32 o
  -3 -11  10      471.59      523.42     62.98 o
  -2 -11  10     6981.96     7062.02    156.45 o
  -1 -11  10     2366.29     2283.82    122.54 o
   0 -11  10     3692.27     3657.44    149.87 o
   1 -11  10      448.68      458.92     35.49 o
   2 -11  10      272.13      322.16     38.81 o
   3 -11  10     3886.35     4138.97     87.08 o
   4 -11  10     5632.29     5761.80    102.96 o
   5 -11  10      138.42      104.79     21.99 o
   6 -11  10     4525.98     4384.36    114.77 o
   7 -11  10      570.08      553.37     70.89 o
   8 -11  10     3781.96     4025.11    970.13 o
   9 -11  10       84.02       66.89     36.93 o
  -6 -10  10      936.25      837.52     92.91 o
  -5 -10  10       32.14       21.35     49.35 o
  -4 -10  10     2018.20     1974.08     68.60 o
  -3 -10  10        9.77       46.50     26.71 o
  -2 -10  10     1857.27     2013.41     65.72 o
  -1 -10  10     1065.10     1175.93     66.92 o
   0 -10  10     8447.08     8895.42    187.20 o
   1 -10  10     1095.95     1167.73     61.85 o
   2 -10  10     2950.28     3044.58     68.90 o
   3 -10  10       64.05       40.77     22.71 o
   4 -10  10     1305.15     1274.25     45.64 o
   5 -10  10       40.22       23.94     22.18 o
   6 -10  10     3169.50     3245.98     78.47 o
   7 -10  10      106.10       92.85     22.15 o
   8 -10  10     5512.75     5821.59   1169.52 o
   9 -10  10       65.45       86.18     64.70 o
  10 -10  10     3710.69     3413.48    616.50 o
  -7  -9  10       15.43       -6.42    200.18 o
  -6  -9  10      226.19      307.44     52.37 o
  -5  -9  10       29.90       57.55     50.34 o
  -4  -9  10     5388.71     5718.06    323.13 o
  -3  -9  10      186.37      140.18     26.86 o
  -2  -9  10     1764.73     1859.94     62.16 o
  -1  -9  10        6.17       22.37     22.79 o
   0  -9  10     6663.82     6648.01    353.17 o
   1  -9  10      147.41      141.68     25.06 o
   2  -9  10     5203.04     5105.53    116.67 o
   3  -9  10     3481.27     3221.96     76.33 o
   4  -9  10     1499.86     1523.46     37.68 o
   5  -9  10     2414.35     2436.18     50.65 o
   6  -9  10     3665.47     3779.75    116.25 o
   7  -9  10      172.98      221.99     25.01 o
   8  -9  10     3921.31     4038.73    231.33 o
   9  -9  10        3.49       95.29     29.10 o
  10  -9  10     3272.77     3090.90    754.62 o
  -7  -8  10        4.38      -70.86    274.71 o
  -6  -8  10     3906.62     3468.99    434.94 o
  -5  -8  10      230.91      188.28     24.40 o
  -4  -8  10     9443.53     9585.63    345.49 o
  -3  -8  10     2277.67     2378.14     57.00 o
  -2  -8  10     4535.01     4329.94    134.86 o
  -1  -8  10     1017.88     1005.19     37.27 o
   0  -8  10     8986.30     9205.60    183.02 o
   1  -8  10     2012.97     1965.89     54.34 o
   2  -8  10     4735.61     4545.88    148.52 o
   3  -8  10      408.47      431.89     29.13 o
   4  -8  10     5188.58     5170.46    103.74 o
   5  -8  10        0.16       -0.48     16.22 o
   6  -8  10     5330.79     5479.75     85.68 o
   7  -8  10       63.29       45.09     21.68 o
   8  -8  10     4183.07     4228.26    101.31 o
   9  -8  10      223.14      145.34     42.04 o
  10  -8  10     1798.80     1746.38     76.10 o
  -8  -7  10     1560.46     1330.47     97.70 o
  -7  -7  10     1088.98      928.46    135.84 o
  -6  -7  10     5917.44     5861.22    366.58 o
  -5  -7  10      145.60      170.26     22.05 o
  -4  -7  10     4080.86     4127.65     95.78 o
  -3  -7  10     2222.16     2223.51     53.93 o
  -2  -7  10    11255.20    11609.48    172.40 o
  -1  -7  10      279.39      309.14     26.07 o
   0  -7  10     5034.08     5047.52     91.25 o
   1  -7  10       24.57       42.40     19.99 o
   2  -7  10    17480.33    18181.71    316.02 o
   3  -7  10      327.93      416.60     27.26 o
   4  -7  10     8304.96     8520.71    124.61 o
   5  -7  10      190.79      215.13     18.35 o
   6  -7  10     3931.33     3963.39    178.93 o
   7  -7  10      416.37      370.57     22.77 o
   8  -7  10    10222.32    10543.37    344.57 o
   9  -7  10      897.92      839.59     73.50 o
  10  -7  10     3297.13     3551.32    229.89 o
  -8  -6  10      810.95      754.66     73.27 o
  -7  -6  10      723.04      598.08     55.94 o
  -6  -6  10     3465.41     3543.28     84.74 o
  -5  -6  10        5.30       48.20     24.08 o
  -4  -6  10     1301.12     1324.70     60.42 o
  -3  -6  10      516.05      569.87     37.29 o
  -2  -6  10     6297.45     6387.90    123.75 o
  -1  -6  10     1262.44     1195.41     53.09 o
   0  -6  10     1614.44     1622.32     45.14 o
   1  -6  10      588.63      491.51     28.67 o
   2  -6  10    19966.78    19566.97    294.39 o
   3  -6  10      657.62      607.12     42.39 o
   4  -6  10     9901.63     9848.53    156.39 o
   5  -6  10       23.02       29.62     31.76 o
   6  -6  10    12434.67    12564.54    359.93 o
   7  -6  10      185.71      212.93     18.12 o
   8  -6  10     1998.57     2072.18    107.76 o
   9  -6  10      375.80      400.11     35.45 o
  10  -6  10     3207.75     3401.58    200.35 o
  -9  -5  10        6.61       70.02     38.02 o
  -8  -5  10     2600.12     2517.05    222.08 o
  -7  -5  10      231.02      224.25     29.10 o
  -6  -5  10     6379.11     6616.76    303.01 o
  -5  -5  10      285.12      274.70     20.47 o
  -4  -5  10     7263.36     7531.24    109.87 o
  -3  -5  10      918.33      969.15     39.24 o
  -2  -5  10    11470.01    11432.26    205.52 o
  -1  -5  10     1224.78     1111.90     68.58 o
   0  -5  10     4297.14     4056.28    160.41 o
   1  -5  10      558.71      471.52     20.75 o
   2  -5  10    11066.22    10694.01    216.93 o
   3  -5  10     1858.81     1774.64     50.57 o
   4  -5  10    11951.62    11946.65    188.77 o
   5  -5  10      308.59      373.44     58.20 o
   6  -5  10    13959.54    14394.95    216.99 o
   7  -5  10      660.06      613.37     39.18 o
   8  -5  10     1381.61     1362.82     70.92 o
   9  -5  10      112.74       84.28     75.32 o
  10  -5  10     2461.47     2447.54    180.87 o
  -9  -4  10      479.98      478.09     78.06 o
  -8  -4  10     1995.27     1946.94    170.72 o
  -7  -4  10      192.20      170.35     43.11 o
  -6  -4  10     2174.49     2177.91     50.96 o
  -5  -4  10     2476.79     2459.85     46.81 o
  -4  -4  10     3094.83     2968.89     60.83 o
  -3  -4  10       95.23      100.15     18.61 o
  -2  -4  10     9361.04     9093.24    165.95 o
  -1  -4  10       36.30       52.34     20.51 o
   0  -4  10    15491.31    15396.61    215.56 o
   1  -4  10      479.06      439.26     19.86 o
   2  -4  10    14691.24    13582.42    197.85 o
   3  -4  10     1683.83     1558.91     40.11 o
   4  -4  10    19888.36    20155.96    255.75 o
   5  -4  10      156.03      181.84     14.70 o
   6  -4  10    13475.34    13588.24    307.94 o
   7  -4  10     2042.46     1995.49     89.84 o
   8  -4  10     5896.82     5970.02    378.56 o
   9  -4  10       39.22       32.82     47.86 o
  10  -4  10      514.94      427.68     80.92 o
  -9  -3  10      375.97      392.88    131.69 o
  -8  -3  10     2648.10     2573.55    116.29 o
  -7  -3  10     2328.51     2177.96     85.98 o
  -6  -3  10     1448.96     1447.36     36.80 o
  -5  -3  10     2207.03     2166.14     47.49 o
  -4  -3  10      406.37      359.94     16.40 o
  -3  -3  10       65.59      119.70     16.39 o
  -2  -3  10     7804.49     7389.62    119.21 o
  -1  -3  10      362.21      414.84     20.99 o
   0  -3  10     3894.05     3337.50     63.68 o
   1  -3  10     1759.89     1796.26     78.57 o
   2  -3  10     9160.14     8337.50    152.05 o
   3  -3  10      938.71      906.02     25.87 o
   4  -3  10     9294.80     8711.28    119.37 o
   5  -3  10      573.12      505.94     28.20 o
   6  -3  10    15492.49    15799.35    237.15 o
   7  -3  10     3095.49     2974.32    111.82 o
   8  -3  10     7626.70     8220.89    459.63 o
   9  -3  10      194.12      205.17     66.35 o
  10  -3  10     2363.09     2043.41    169.68 o
 -10  -2  10      380.25      267.03    152.84 o
  -9  -2  10       92.31       73.88     28.96 o
  -8  -2  10     4270.78     4196.80    179.12 o
  -7  -2  10       14.81       24.56     16.56 o
  -6  -2  10      142.02      159.80     17.47 o
  -5  -2  10     2650.02     2579.92     53.09 o
  -4  -2  10    12681.81    12844.94    198.08 o
  -3  -2  10      238.35      208.25     16.28 o
  -2  -2  10    13657.13    13043.98    211.27 o
  -1  -2  10      302.53      498.00     30.72 o
   0  -2  10    16986.56    16214.58    236.07 o
   1  -2  10     7143.33     6808.32    144.38 o
   2  -2  10    31110.22    30726.56    487.35 o
   3  -2  10    10108.54     9979.80    170.53 o
   4  -2  10    21014.01    19998.04    236.84 o
   5  -2  10     1764.99     1682.77     36.75 o
   6  -2  10     5461.21     5518.47    117.52 o
   7  -2  10      396.10      392.62     45.35 o
   8  -2  10     3276.43     3556.20    111.48 o
   9  -2  10       47.55       78.62     44.34 o
  10  -2  10     1726.35     1633.40    135.47 o
 -10  -1  10     1672.17     1536.94    186.58 o
  -9  -1  10      277.54      267.53     94.17 o
  -8  -1  10     3241.27     3457.47    236.70 o
  -7  -1  10      143.95      126.06     17.17 o
  -6  -1  10     5844.95     6068.18    105.16 o
  -5  -1  10       19.63       24.01     15.08 o
  -4  -1  10    10883.24    10681.56    162.55 o
  -3  -1  10     2108.49     1995.94     49.83 o
  -2  -1  10    10842.31    10801.56    167.19 o
  -1  -1  10       12.20       32.44     16.45 o
   0  -1  10    92371.79    93302.85   1442.75 o
   1  -1  10       34.27      165.48     30.59 o
   2  -1  10    12782.26    12419.75    171.56 o
   3  -1  10     5693.95     5454.67    101.40 o
   4  -1  10    21170.35    21176.94    317.54 o
   5  -1  10       75.80       99.52     30.53 o
   6  -1  10     1961.58     1929.89     72.00 o
   7  -1  10      445.09      409.27     23.24 o
   8  -1  10     1627.26     1664.14     75.16 o
   9  -1  10      509.33      294.45     96.19 o
  10  -1  10     1008.73     1006.76    102.23 o
 -10   0  10     1937.16     1907.05    218.56 o
  -9   0  10        9.21       33.09     23.92 o
  -8   0  10     1942.41     1872.56     63.66 o
  -7   0  10      521.63      490.37     20.63 o
  -6   0  10     8351.69     8369.55    150.59 o
  -5   0  10       34.16       25.20     14.87 o
  -4   0  10     7122.93     6909.35    108.36 o
  -3   0  10      145.04      129.17     30.69 o
  -2   0  10     6287.62     5814.67     89.29 o
  -1   0  10      866.53      926.53     57.06 o
   0   0  10    33923.68    34313.91    394.33 o
   1   0  10     8638.50     9295.56    329.67 o
   2   0  10    12472.42    12292.31    178.45 o
   3   0  10     2870.30     3153.29     66.01 o
   4   0  10    19947.03    20710.17    430.30 o
   5   0  10     1506.50     1399.63     55.42 o
   6   0  10     2652.76     2714.78     60.41 o
   7   0  10      233.73      200.44     61.65 o
   8   0  10     1657.18     1639.87    146.27 o
   9   0  10       73.00      129.22    100.62 o
 -10   1  10     1143.63      862.18    148.56 o
  -9   1  10      146.38      220.25     23.42 o
  -8   1  10      265.82      281.68     38.00 o
  -7   1  10      169.57      136.05     19.31 o
  -6   1  10     5328.61     5126.99    107.48 o
  -5   1  10       59.56       61.12     17.30 o
  -4   1  10    16617.51    17196.92    238.51 o
  -3   1  10     1490.85     1668.63     39.95 o
  -2   1  10    12108.62    11277.64    174.27 o
  -1   1  10      612.15      540.79     24.37 o
   0   1  10     6650.08     5945.69    101.20 o
   1   1  10      328.84      335.57     25.52 o
   2   1  10    30880.68    31366.69    696.22 o
   3   1  10     1040.81      989.09     59.98 o
   4   1  10     5028.70     5041.41     79.11 o
   5   1  10      202.45      213.38     21.79 o
   6   1  10     6243.95     6507.23    146.38 o
   7   1  10      338.79      330.24     31.45 o
   8   1  10     2139.02     2055.12     71.88 o
   9   1  10       88.54       71.47     58.86 o
 -10   2  10      786.75      902.29    148.31 o
  -9   2  10      309.13      271.74     28.59 o
  -8   2  10     2309.39     2326.09     69.27 o
  -7   2  10       79.78       85.91     24.52 o
  -6   2  10     5745.16     5752.68     93.57 o
  -5   2  10       93.97       52.45     15.23 o
  -4   2  10    12405.24    12079.39    196.99 o
  -3   2  10      450.20      480.64     20.02 o
  -2   2  10    25869.80    25737.46    432.61 o
  -1   2  10     8791.06     8450.19    152.64 o
   0   2  10     5659.41     5641.46     85.96 o
   1   2  10      100.11       95.12     21.51 o
   2   2  10    11171.87    10808.10    236.79 o
   3   2  10     1367.66     1266.36     83.52 o
   4   2  10     3302.62     3274.30    119.34 o
   5   2  10      105.96      125.89     28.84 o
   6   2  10     5111.68     5258.23    175.88 o
   7   2  10       90.97       43.49     22.30 o
   8   2  10     1610.82     1614.89    113.61 o
   9   2  10       11.03      -87.93    138.24 o
 -10   3  10     2300.76     2326.29     98.20 o
  -9   3  10        6.38       45.29     34.57 o
  -8   3  10     5370.58     5166.35    181.57 o
  -7   3  10       45.71       50.54     41.60 o
  -6   3  10    13764.12    13890.08    210.81 o
  -5   3  10      304.59      304.99     25.75 o
  -4   3  10     8359.41     8098.60    121.71 o
  -3   3  10      235.97      249.96     20.24 o
  -2   3  10    15776.92    14885.13    198.98 o
  -1   3  10        0.38        2.59      7.73 o
   0   3  10    12039.71    12197.63    218.07 o
   1   3  10      363.34      266.02     63.65 o
   2   3  10     6722.04     6652.97    177.71 o
   3   3  10      259.11      253.17     15.92 o
   4   3  10     6055.45     6097.03    151.71 o
   5   3  10     1518.48     1417.67     83.37 o
   6   3  10     2789.31     2797.82     72.42 o
   7   3  10       75.90       60.04     59.26 o
   8   3  10      541.01      554.27     50.03 o
 -10   4  10     3668.23     3611.00    131.98 o
  -9   4  10      859.67      815.22     70.16 o
  -8   4  10     2896.88     2817.08     59.37 o
  -7   4  10      345.52      320.74     31.57 o
  -6   4  10    10464.28    11245.12    169.07 o
  -5   4  10     1331.19     1399.46     40.72 o
  -4   4  10    10655.02    10795.10    151.40 o
  -3   4  10      552.80      512.44     30.69 o
  -2   4  10    17178.56    16896.47    291.71 o
  -1   4  10     2138.24     2240.64     64.27 o
   0   4  10     3946.16     3770.45     81.79 o
   1   4  10     3242.31     3182.30     74.53 o
   2   4  10     6309.94     6687.12    111.13 o
   3   4  10      368.57      338.30     38.56 o
   4   4  10     6005.47     6169.16    200.40 o
   5   4  10      141.56      111.14     39.63 o
   6   4  10     6822.59     6730.79    505.12 o
   7   4  10      836.77      688.47     48.84 o
   8   4  10     2171.20     1940.70     93.00 o
 -10   5  10     1212.31     1194.16     85.39 o
  -9   5  10       23.48       63.12     32.14 o
  -8   5  10     5184.50     5286.29    133.33 o
  -7   5  10      701.60      637.71     35.12 o
  -6   5  10     5898.91     6017.10    114.40 o
  -5   5  10      132.43       95.65     21.70 o
  -4   5  10    18868.88    19576.40    260.92 o
  -3   5  10     1641.25     1650.54     34.16 o
  -2   5  10    13947.48    14457.41    257.57 o
  -1   5  10       72.18       83.85     19.45 o
   0   5  10    13221.07    13538.93    329.75 o
   1   5  10       51.07       33.49     18.96 o
   2   5  10     6999.36     7090.72    107.90 o
   3   5  10     1059.22     1051.47     70.54 o
   4   5  10     1755.18     1837.81     46.12 o
   5   5  10       19.54       17.28     21.85 o
   6   5  10     2940.80     3097.60    319.21 o
   7   5  10        6.55       45.75     47.09 o
 -10   6  10     1816.83     1659.93    108.54 o
  -9   6  10      174.59      152.92     40.49 o
  -8   6  10    10764.88    10901.04    293.49 o
  -7   6  10      180.80      165.31     51.01 o
  -6   6  10     7945.66     8247.74    147.29 o
  -5   6  10     1810.20     1698.63     60.07 o
  -4   6  10    20282.92    20770.47    326.54 o
  -3   6  10      815.18      793.30     39.37 o
  -2   6  10     6138.81     6332.25    119.55 o
  -1   6  10       92.94       86.29     22.12 o
   0   6  10    15394.11    15763.66    429.03 o
   1   6  10       72.23       66.33     17.83 o
   2   6  10     3236.71     3372.09    117.21 o
   3   6  10       37.68       61.57     20.67 o
   4   6  10     1714.19     1692.72     42.73 o
   5   6  10       16.64       -3.56     49.75 o
   6   6  10      573.72      475.06     50.70 o
   7   6  10       94.84       92.16     64.41 o
 -10   7  10     2167.70     2262.02    132.54 o
  -9   7  10      133.44      166.84     69.11 o
  -8   7  10     4054.36     4196.99    225.22 o
  -7   7  10      516.57      434.18     37.97 o
  -6   7  10     6435.66     6843.31    116.53 o
  -5   7  10       90.58       57.26     23.93 o
  -4   7  10    10058.03    10233.20    148.69 o
  -3   7  10       69.52       64.77     18.67 o
  -2   7  10     4191.56     4334.53     91.35 o
  -1   7  10      822.81      924.22     36.52 o
   0   7  10     5978.72     6198.22    153.03 o
   1   7  10      321.28      366.52     74.78 o
   2   7  10     2900.12     2982.90     67.81 o
   3   7  10     1923.32     1850.04    179.10 o
   4   7  10     6801.06     6808.73    184.10 o
   5   7  10       98.94      133.01     44.15 o
   6   7  10     1065.02      798.95    162.37 o
 -10   8  10     1826.83     1704.11    190.04 o
  -9   8  10        0.27       13.70     64.17 o
  -8   8  10     8353.67     8716.74    316.23 o
  -7   8  10     1665.16     1636.25     74.12 o
  -6   8  10     8866.40     8906.03    173.80 o
  -5   8  10     1026.43      971.93     59.11 o
  -4   8  10     1923.54     2004.74     64.93 o
  -3   8  10      163.10      195.37     64.32 o
  -2   8  10     5471.72     5633.41    153.26 o
  -1   8  10      629.45      607.24     38.22 o
   0   8  10     2648.43     2747.79    131.82 o
   1   8  10      254.87      296.11     33.40 o
   2   8  10     6244.61     6261.80    214.74 o
   3   8  10     1422.70     1370.72     54.14 o
   4   8  10     3122.28     3061.03    100.24 o
   5   8  10      817.62      809.22    120.86 o
  -9   9  10       39.96      -24.98     92.41 o
  -8   9  10     3411.78     3104.22    126.91 o
  -7   9  10      190.17      257.02    100.48 o
  -6   9  10     8495.79     8647.86    220.51 o
  -5   9  10      749.99      736.74     47.32 o
  -4   9  10     5066.91     5105.53    101.99 o
  -3   9  10     1757.17     1805.42     55.09 o
  -2   9  10      849.97      926.37     42.34 o
  -1   9  10     2865.17     2966.09    102.39 o
   0   9  10     5748.81     5829.14    231.33 o
   1   9  10      216.68      174.25     50.42 o
   2   9  10     3244.13     3354.51     95.37 o
   3   9  10      387.58      444.86     81.47 o
   4   9  10     2154.64     2097.13    116.58 o
  -9  10  10      150.25        3.55    101.98 o
  -8  10  10     2581.85     2565.40    193.88 o
  -7  10  10      291.62      268.57     65.03 o
  -6  10  10     4859.03     5067.26    271.28 o
  -5  10  10       91.92       52.45     53.52 o
  -4  10  10     3432.72     3446.19    150.65 o
  -3  10  10       26.76      -11.25     34.28 o
  -2  10  10     2154.26     2297.77     71.66 o
  -1  10  10        0.38       20.78     25.68 o
   0  10  10     1637.29     1691.18     78.75 o
   1  10  10       46.57       68.62     47.72 o
   2  10  10     1480.82     1404.80    113.17 o
   3  10  10      226.03      180.93     68.05 o
  -8  11  10     1756.01     1946.69    185.83 o
  -7  11  10      455.99      450.20     54.49 o
  -6  11  10     1653.25     1671.27    118.94 o
  -5  11  10       37.31       74.19     45.43 o
  -4  11  10     2952.81     2897.82    140.31 o
  -3  11  10      495.66      509.68     86.19 o
  -2  11  10     6281.30     6179.63    182.03 o
  -1  11  10     1433.44     1535.48    140.45 o
   0  11  10     2998.56     2836.48    190.31 o
   1  11  10      785.42      708.24     74.66 o
   2  11  10     4514.70     4221.11    260.60 o
  -7  12  10      223.12      175.99     92.25 o
  -6  12  10      824.35      754.42     91.25 o
  -5  12  10      375.20      343.24     64.98 o
  -4  12  10     2515.61     2552.65    137.69 o
  -3  12  10      176.55      139.53     75.86 o
  -2  12  10     8589.71     8764.50    366.59 o
  -1  12  10      534.46      530.63    186.87 o
   0  12  10     3536.27     3117.02    374.37 o
   1  12  10        4.23       39.72     71.55 o
  -6  13  10      694.41      387.29    114.06 o
  -5  13  10      222.51      189.70     81.23 o
  -4  13  10     3034.84     2826.25    320.64 o
  -3  13  10       86.03       62.91     99.66 o
  -2  13  10     3096.45     2690.05    182.14 o
  -1  13  10      209.40       46.67     85.23 o
   1 -16  11     2079.78     1817.29    155.55 o
   2 -16  11      567.53      516.14     91.29 o
   3 -16  11     2428.70     2316.88    263.25 o
   4 -16  11      247.87      265.12     75.77 o
   5 -16  11      964.80      774.40    138.99 o
  -1 -15  11     2769.72     2736.71    164.80 o
   0 -15  11      179.17       64.75    138.92 o
   1 -15  11     2581.28     2536.14    159.29 o
   2 -15  11     1164.13     1224.98    164.57 o
   3 -15  11     5507.66     5528.69    264.91 o
   4 -15  11      361.68      413.94     77.32 o
   5 -15  11     1916.65     1748.42    121.78 o
   6 -15  11        9.21      -31.22     63.21 o
   7 -15  11     1572.12     1341.29    174.75 o
  -3 -14  11     1096.15     1346.48    212.26 o
  -2 -14  11      415.19      444.22     77.08 o
  -1 -14  11     2225.72     2378.84    208.99 o
   0 -14  11       48.39       44.30     59.32 o
   1 -14  11     2245.95     2470.11    163.09 o
   2 -14  11      581.36      435.94     71.06 o
   3 -14  11     3972.58     3968.33    160.01 o
   4 -14  11      470.50      448.33     77.45 o
   5 -14  11     3590.47     3562.08    120.17 o
   6 -14  11       67.61       27.68     47.83 o
   7 -14  11      698.73      753.12     81.87 o
   8 -14  11      641.19      714.80     98.70 o
  -4 -13  11        3.54      -50.03     86.87 o
  -3 -13  11     1122.27      908.94     71.05 o
  -2 -13  11      155.21      290.54     61.84 o
  -1 -13  11     2103.43     2221.06    103.07 o
   0 -13  11      313.74      418.86     65.72 o
   1 -13  11     4233.59     4080.95    139.18 o
   2 -13  11        1.06       33.13     19.93 o
   3 -13  11     3832.98     3828.60    123.38 o
   4 -13  11      365.00      399.43     47.97 o
   5 -13  11     3384.89     3489.22    113.88 o
   6 -13  11      148.41      166.25     28.07 o
   7 -13  11      747.03      714.27     43.22 o
   8 -13  11      245.15      181.60     95.43 o
   9 -13  11      331.99      220.25     81.83 o
  -5 -12  11     1678.47     1625.97    304.42 o
  -4 -12  11      420.59      391.49     57.16 o
  -3 -12  11     4399.06     4469.59    248.55 o
  -2 -12  11     1793.14     1693.30    132.33 o
  -1 -12  11     2175.98     2340.89    153.33 o
   0 -12  11      153.18      194.99     36.67 o
   1 -12  11     3047.16     3094.86    171.84 o
   2 -12  11        3.36      -15.34     31.08 o
   3 -12  11     7095.01     7385.91    132.46 o
   4 -12  11      107.81      193.01     50.23 o
   5 -12  11     6431.76     6726.87    128.59 o
   6 -12  11       37.91       59.39     23.94 o
   7 -12  11     5330.53     5576.96    238.72 o
   8 -12  11       27.93      -26.69     54.64 o
   9 -12  11     1276.41     1367.03    244.75 o
  -5 -11  11      816.07      767.02     74.53 o
  -4 -11  11       58.64       19.50     49.08 o
  -3 -11  11    10171.15    10530.41    385.56 o
  -2 -11  11     1317.74     1366.81     56.14 o
  -1 -11  11     2973.72     2863.88    100.59 o
   0 -11  11        8.21       53.48     20.79 o
   1 -11  11     6541.13     6918.45    130.39 o
   2 -11  11      674.03      624.63     33.47 o
   3 -11  11     5901.14     6037.83    188.88 o
   4 -11  11     2120.36     2096.66     57.70 o
   5 -11  11     2268.62     2280.67     68.79 o
   6 -11  11       98.47      104.96     54.74 o
   7 -11  11     6986.59     7134.22    318.33 o
   8 -11  11        3.46       23.76     47.03 o
   9 -11  11     3802.11     3933.58    171.72 o
  -6 -10  11       90.01      139.95     63.20 o
  -5 -10  11     1023.19      952.65     69.24 o
  -4 -10  11      703.88      682.97     47.41 o
  -3 -10  11     5660.08     6002.56    327.99 o
  -2 -10  11       64.41       62.43     30.49 o
  -1 -10  11     7478.03     7409.74    161.10 o
   0 -10  11       44.80       52.24     27.24 o
   1 -10  11     6830.96     7295.87    130.90 o
   2 -10  11      476.39      458.78     34.05 o
   3 -10  11     3568.53     3535.96     76.46 o
   4 -10  11     1101.61     1109.16     45.49 o
   5 -10  11     3901.73     3927.21    172.08 o
   6 -10  11     1994.67     1993.10     89.80 o
   7 -10  11     1643.34     1713.04    137.73 o
   8 -10  11       74.28       39.24     52.83 o
   9 -10  11     4571.83     4567.18   1242.08 o
  10 -10  11      359.52      234.88     64.09 o
  -7  -9  11     1990.83     1856.62    117.34 o
  -6  -9  11      250.93      229.89     62.45 o
  -5  -9  11     3396.97     3302.03    116.52 o
  -4  -9  11      114.39      118.38     32.78 o
  -3  -9  11      432.32      444.43     33.11 o
  -2  -9  11     3006.52     2882.17     67.19 o
  -1  -9  11     9925.26    10374.86    224.68 o
   0  -9  11      125.92      113.49     26.77 o
   1  -9  11     2259.21     2197.67     68.44 o
   2  -9  11      854.28      800.84     35.85 o
   3  -9  11     6731.35     6859.79    122.56 o
   4  -9  11        1.51        7.16     15.59 o
   5  -9  11     3622.25     3691.26     70.78 o
   6  -9  11     1393.66     1419.92     34.70 o
   7  -9  11     3444.42     3537.16    103.50 o
   8  -9  11      123.39       58.72     33.89 o
   9  -9  11     4037.67     4225.70    406.03 o
  10  -9  11       38.21       43.53     52.97 o
  -7  -8  11     2180.29     2361.82    123.13 o
  -6  -8  11     1220.43     1252.65     52.53 o
  -5  -8  11     5157.63     5208.28    195.15 o
  -4  -8  11      601.59      555.81     33.26 o
  -3  -8  11     4906.10     5213.11    134.39 o
  -2  -8  11     3808.40     3857.89     77.16 o
  -1  -8  11     9093.50     9418.87    167.98 o
   0  -8  11      860.11     1050.62     44.87 o
   1  -8  11     2238.46     2086.30     65.44 o
   2  -8  11     1058.09     1046.12     37.28 o
   3  -8  11    10692.68    10314.20    184.63 o
   4  -8  11      354.09      304.68     22.14 o
   5  -8  11      644.34      695.48     28.42 o
   6  -8  11      305.58      323.30     24.79 o
   7  -8  11     7189.13     7514.56    186.53 o
   8  -8  11        1.48        5.23     28.49 o
   9  -8  11     6996.59     6862.76    664.57 o
  10  -8  11      662.01      557.18     40.91 o
  -8  -7  11      216.71      185.20     60.93 o
  -7  -7  11     1875.11     1567.92    180.11 o
  -6  -7  11       34.84       25.00     24.92 o
  -5  -7  11     3395.54     3528.99     75.30 o
  -4  -7  11      842.89      741.56     65.25 o
  -3  -7  11     4040.10     4129.51     80.94 o
  -2  -7  11     2705.53     2664.50     64.15 o
  -1  -7  11     4385.82     4558.04    144.93 o
   0  -7  11      519.69      484.80     32.68 o
   1  -7  11    14925.02    14211.31    257.89 o
   2  -7  11        6.54       25.82     19.51 o
   3  -7  11    12844.55    12540.02    234.42 o
   4  -7  11     2027.94     1998.88     42.15 o
   5  -7  11    13367.60    13676.58    273.70 o
   6  -7  11      432.04      407.03     42.14 o
   7  -7  11     9565.41     9830.11    234.62 o
   8  -7  11        6.63       15.25     16.58 o
   9  -7  11     3002.77     3177.30     92.65 o
  10  -7  11       19.72      -74.78     74.78 o
  -8  -6  11      131.39      102.51     64.21 o
  -7  -6  11     3150.31     3175.47    321.03 o
  -6  -6  11      239.51      231.58     61.89 o
  -5  -6  11     2989.37     3063.35     81.07 o
  -4  -6  11       82.09       70.27     31.10 o
  -3  -6  11     4704.13     4879.94    119.88 o
  -2  -6  11     1136.94     1071.82     29.75 o
  -1  -6  11     4709.95     4742.38    103.85 o
   0  -6  11     4295.61     4606.64    103.15 o
   1  -6  11     3120.73     2878.44     64.79 o
   2  -6  11     4830.01     4830.28    105.10 o
   3  -6  11    18973.45    18503.92    331.56 o
   4  -6  11     2882.86     2968.81     61.46 o
   5  -6  11    12478.87    12592.02    184.52 o
   6  -6  11     1697.50     1627.23     46.82 o
   7  -6  11     2776.39     2698.74     55.36 o
   8  -6  11       11.17       18.84     18.24 o
   9  -6  11     3190.84     3294.32    120.18 o
  10  -6  11        2.10       68.38    161.75 o
  -9  -5  11     1487.50     1620.03    188.34 o
  -8  -5  11      719.71      681.42     77.04 o
  -7  -5  11     4108.27     4069.69     97.39 o
  -6  -5  11        0.46        6.71     21.45 o
  -5  -5  11     4441.41     4452.94     76.19 o
  -4  -5  11        3.81       30.82     14.67 o
  -3  -5  11     6721.02     6551.46    227.06 o
  -2  -5  11      123.97      188.80     19.10 o
  -1  -5  11     1881.88     1676.22     46.22 o
   0  -5  11      736.74      845.00     28.02 o
   1  -5  11     2507.54     2410.65     84.26 o
   2  -5  11       12.27       39.62     13.68 o
   3  -5  11    17498.03    17047.02    243.28 o
   4  -5  11     1436.65     1322.34     34.44 o
   5  -5  11     8820.90     8708.46    135.93 o
   6  -5  11       56.10       43.35     17.34 o
   7  -5  11     7728.27     7972.57    143.84 o
   8  -5  11      758.94      700.11     43.62 o
   9  -5  11     1455.54     1372.50     60.55 o
  10  -5  11       22.63        0.01     53.74 o
  -9  -4  11       73.94      110.21     35.00 o
  -8  -4  11       76.03       40.95     27.20 o
  -7  -4  11     4223.10     4273.26    225.65 o
  -6  -4  11     2992.66     2887.54     59.47 o
  -5  -4  11     2961.22     3041.34     91.11 o
  -4  -4  11      114.08      131.21     15.67 o
  -3  -4  11    11017.54    10384.02    161.22 o
  -2  -4  11     1088.84     1209.73     55.12 o
  -1  -4  11    17967.88    17076.13    244.34 o
   0  -4  11      925.74     1167.84     31.98 o
   1  -4  11    13246.66    11875.16    202.12 o
   2  -4  11      671.32      628.22     25.65 o
   3  -4  11     9575.25     9158.56    183.35 o
   4  -4  11       11.79       11.87     11.91 o
   5  -4  11    19768.78    20056.33    346.65 o
   6  -4  11     1326.69     1213.30     35.78 o
   7  -4  11     3969.40     4216.20    158.09 o
   8  -4  11        0.11       26.02     21.10 o
   9  -4  11     3082.21     2987.23    235.18 o
  10  -4  11        3.96      122.47     99.66 o
  -9  -3  11     1857.94     1815.58     82.09 o
  -8  -3  11      200.89      216.19     34.12 o
  -7  -3  11      962.69     1006.58     34.45 o
  -6  -3  11      253.08      265.04     18.68 o
  -5  -3  11     3418.68     3411.05    114.19 o
  -4  -3  11     1204.15     1103.10     29.72 o
  -3  -3  11    20796.91    20314.79    290.13 o
  -2  -3  11     1976.81     1922.57     42.24 o
  -1  -3  11    11808.31    11638.37    171.51 o
   0  -3  11     5117.41     5280.23    107.78 o
   1  -3  11    40458.80    39374.78    560.71 o
   2  -3  11      237.02      191.62     32.46 o
   3  -3  11     3032.67     2881.36    120.41 o
   4  -3  11      749.53      763.71     25.95 o
   5  -3  11     8858.06     8727.66    147.14 o
   6  -3  11     1229.96     1215.48     40.15 o
   7  -3  11     4214.03     4286.46    137.18 o
   8  -3  11       44.17       45.85     16.43 o
   9  -3  11     2243.00     2325.59    196.90 o
  10  -3  11      164.16      139.21     74.58 o
 -10  -2  11      294.33      335.62    134.46 o
  -9  -2  11     2817.10     3156.49    151.33 o
  -8  -2  11      785.55      764.97     36.72 o
  -7  -2  11     1314.72     1268.23     33.09 o
  -6  -2  11     1307.49     1237.39     49.79 o
  -5  -2  11     7614.38     7422.40    108.95 o
  -4  -2  11      524.34      457.91     34.18 o
  -3  -2  11    12983.11    12681.49    177.53 o
  -2  -2  11      975.79     1123.76     31.40 o
  -1  -2  11    20849.60    21289.45    304.20 o
   0  -2  11       34.50       15.87     14.50 o
   1  -2  11    21204.94    20939.59    309.36 o
   2  -2  11       46.43       25.61     15.23 o
   3  -2  11     1915.98     1613.12     38.81 o
   4  -2  11       60.56       32.57     14.60 o
   5  -2  11      342.11      386.67     33.02 o
   6  -2  11        1.34      -24.32     26.56 o
   7  -2  11     2071.28     2113.49    102.29 o
   8  -2  11      376.99      349.05     22.21 o
   9  -2  11      566.14      551.48     98.96 o
  10  -2  11        4.20       16.69     93.16 o
 -10  -1  11      858.25     1012.62    153.34 o
  -9  -1  11     2613.28     2738.06     93.92 o
  -8  -1  11      774.56      726.45     38.94 o
  -7  -1  11     4593.81     4402.96     96.67 o
  -6  -1  11      883.51      831.51     34.50 o
  -5  -1  11     8474.87     8200.80    171.77 o
  -4  -1  11        7.20      -15.22     21.43 o
  -3  -1  11     4533.37     3956.81     68.77 o
  -2  -1  11     2367.52     2580.17     52.11 o
  -1  -1  11    10040.81     8852.52    141.04 o
   0  -1  11        9.99      153.32     47.82 o
   1  -1  11    17497.14    16547.54    283.37 o
   2  -1  11    15457.25    16029.15    277.92 o
   3  -1  11    17588.88    17162.22    308.48 o
   4  -1  11      257.91      257.48     26.31 o
   5  -1  11      365.13      382.04     21.69 o
   6  -1  11      530.24      502.09     26.30 o
   7  -1  11     3216.57     3295.49    204.96 o
   8  -1  11       22.86       23.59     40.97 o
   9  -1  11     1313.62     1345.20    158.38 o
 -10   0  11      107.47      -75.94    145.29 o
  -9   0  11     3488.95     3434.73    114.06 o
  -8   0  11      314.32      316.56     39.48 o
  -7   0  11     5628.88     5563.50    125.72 o
  -6   0  11       91.20       74.00     16.91 o
  -5   0  11    10479.24    10486.36    157.89 o
  -4   0  11     1502.41     1388.72     40.46 o
  -3   0  11     9509.44     8836.60    222.81 o
  -2   0  11      734.32      759.93     31.25 o
  -1   0  11    31151.74    30400.51    432.66 o
   0   0  11     2037.23     2038.87     57.85 o
   1   0  11    21275.97    21908.10    369.18 o
   2   0  11       21.61       73.34     17.67 o
   3   0  11    25698.30    26461.12    372.49 o
   4   0  11      558.31      485.87     88.03 o
   5   0  11     8471.05     8599.28    252.72 o
   6   0  11      474.89      406.91     19.93 o
   7   0  11     3070.13     3125.53    175.74 o
   8   0  11      240.00      215.44     80.97 o
   9   0  11     1593.93     1613.31    130.46 o
 -10   1  11      311.53      404.13    112.80 o
  -9   1  11     2642.45     2670.07     94.42 o
  -8   1  11      513.34      451.75     24.26 o
  -7   1  11     2330.62     2245.77     58.09 o
  -6   1  11      690.33      574.28     29.14 o
  -5   1  11    14922.39    15127.14    359.88 o
  -4   1  11      217.09      222.60     19.56 o
  -3   1  11     9092.50     9050.63    145.56 o
  -2   1  11    22031.27    22730.58    342.06 o
  -1   1  11    12292.48    12629.50    268.23 o
   0   1  11      605.85      650.60     33.80 o
   1   1  11    15450.82    16115.91    205.24 o
   2   1  11      923.17      798.69     25.12 o
   3   1  11     4886.98     4764.77    127.63 o
   4   1  11       77.54       67.85     17.87 o
   5   1  11     5192.01     5332.88     96.65 o
   6   1  11      449.62      434.95     26.63 o
   7   1  11     1714.86     1712.97     91.23 o
   8   1  11       33.69        3.91     53.90 o
   9   1  11      548.73      544.19    132.89 o
 -10   2  11      378.66      335.87     34.50 o
  -9   2  11     1244.05     1209.63     76.53 o
  -8   2  11      392.92      332.41     26.11 o
  -7   2  11     2119.79     2119.19     65.50 o
  -6   2  11       48.20       18.77     21.02 o
  -5   2  11    12771.83    12487.00    181.55 o
  -4   2  11      500.27      478.67     20.97 o
  -3   2  11     6411.19     6234.23     99.79 o
  -2   2  11       56.49        3.81     29.09 o
  -1   2  11    11545.91    11513.99    242.78 o
   0   2  11     1275.52     1450.14     75.35 o
   1   2  11     3291.75     3080.11    151.73 o
   2   2  11       69.91       62.97     35.13 o
   3   2  11     6328.10     6453.64    106.01 o
   4   2  11      414.91      396.35     62.92 o
   5   2  11      161.57      165.46     47.10 o
   6   2  11       18.85       16.33     17.79 o
   7   2  11     1913.31     1913.91    137.18 o
   8   2  11      367.18      308.31     49.62 o
 -10   3  11        2.30      -17.12    107.77 o
  -9   3  11      652.90      698.38     43.57 o
  -8   3  11      364.00      336.80     29.98 o
  -7   3  11     7578.02     8060.52    192.36 o
  -6   3  11       83.41       56.62     19.86 o
  -5   3  11     9949.75     9902.14    157.80 o
  -4   3  11     6606.83     7247.18    110.59 o
  -3   3  11    58782.84    59789.93    913.00 o
  -2   3  11      632.79      602.37     27.29 o
  -1   3  11     7043.26     6964.15    175.10 o
   0   3  11     1691.84     1765.21     93.04 o
   1   3  11    16692.29    17075.24    321.81 o
   2   3  11       67.46       89.26     30.92 o
   3   3  11     4013.91     4215.10    229.74 o
   4   3  11      491.15      462.89     23.52 o
   5   3  11     1989.83     2038.30     46.89 o
   6   3  11      871.96      852.70     67.77 o
   7   3  11     4653.47     4879.93    373.21 o
   8   3  11      186.33       64.08     43.69 o
 -10   4  11       51.74      101.52     48.85 o
  -9   4  11     3731.94     3684.15    317.01 o
  -8   4  11      194.68      178.78     43.54 o
  -7   4  11     9094.31     9081.22    169.82 o
  -6   4  11      797.70      776.56     32.40 o
  -5   4  11     2638.07     2664.84     64.81 o
  -4   4  11      114.57      100.50     12.88 o
  -3   4  11    28468.12    29216.14    396.90 o
  -2   4  11        0.56        7.81     23.63 o
  -1   4  11     8593.49     9296.34    166.19 o
   0   4  11      729.90      713.24     41.28 o
   1   4  11     9503.11     9559.77    301.78 o
   2   4  11      593.82      526.89     27.83 o
   3   4  11     2220.41     2315.83     63.06 o
   4   4  11      154.60      141.88     34.32 o
   5   4  11     8007.33     8051.69    170.11 o
   6   4  11        5.85        3.90     46.55 o
   7   4  11     1139.21     1205.28    213.51 o
   8   4  11      208.83       43.71     96.69 o
 -10   5  11       30.15      121.78     45.08 o
  -9   5  11     2521.57     2540.73    187.10 o
  -8   5  11       23.04       21.70     24.17 o
  -7   5  11     7133.70     7735.34    148.97 o
  -6   5  11       24.50       19.05     16.93 o
  -5   5  11     5170.31     4976.41     97.82 o
  -4   5  11      931.90      817.77     53.52 o
  -3   5  11     3700.91     3894.25     68.30 o
  -2   5  11      241.25      221.72     29.32 o
  -1   5  11     4679.80     4666.14    112.57 o
   0   5  11       27.22       63.34     20.74 o
   1   5  11     3668.37     3888.61    101.19 o
   2   5  11      294.28      239.59     34.05 o
   3   5  11      201.07      219.74     21.70 o
   4   5  11      223.87      213.12     22.76 o
   5   5  11      668.88      655.65     35.45 o
   6   5  11        9.98       -0.75     35.31 o
   7   5  11     1122.12      967.59     66.38 o
 -10   6  11     1787.06     1550.89    185.44 o
  -9   6  11     2577.39     2669.17    172.53 o
  -8   6  11       68.76       38.71     24.63 o
  -7   6  11     6019.35     6322.47    156.52 o
  -6   6  11     1695.50     1718.89     56.76 o
  -5   6  11     8870.87     9141.35    179.04 o
  -4   6  11      397.15      346.44     35.78 o
  -3   6  11     1624.37     1644.84     59.78 o
  -2   6  11     1779.27     1835.54     57.60 o
  -1   6  11     7494.08     7694.63    172.23 o
   0   6  11        1.73       18.08     24.28 o
   1   6  11     4247.43     4320.21    121.94 o
   2   6  11      739.95      738.50     65.29 o
   3   6  11     3100.64     3161.79    139.55 o
   4   6  11       70.15       77.70     25.09 o
   5   6  11     3191.52     3211.17    209.60 o
   6   6  11      253.11      207.78     41.51 o
 -10   7  11       74.45       61.94     60.73 o
  -9   7  11     6752.42     6855.29    300.71 o
  -8   7  11       25.30       89.15     81.44 o
  -7   7  11     7220.47     7353.51    213.55 o
  -6   7  11       71.38       45.27     45.58 o
  -5   7  11     5078.21     5250.74    119.53 o
  -4   7  11       52.14       67.82     24.18 o
  -3   7  11     3594.65     3737.39     80.02 o
  -2   7  11        3.83        4.92     25.49 o
  -1   7  11     4526.22     4746.45    121.57 o
   0   7  11      168.05      109.19     21.64 o
   1   7  11     9215.35     9537.94    159.41 o
   2   7  11     2352.47     2413.85     76.93 o
   3   7  11     7292.62     7148.52    201.80 o
   4   7  11      333.32      299.48     34.42 o
   5   7  11     5294.28     5746.49    228.13 o
   6   7  11      333.37      258.59     70.75 o
 -10   8  11      413.89      604.91    149.57 o
  -9   8  11     5520.61     6155.13    282.76 o
  -8   8  11       61.74       25.25     50.02 o
  -7   8  11     3067.45     2861.47    102.80 o
  -6   8  11      200.55      180.72     36.24 o
  -5   8  11     4187.25     4268.02    110.39 o
  -4   8  11      574.58      467.39     42.91 o
  -3   8  11     1716.03     1767.06     54.33 o
  -2   8  11     4127.52     3935.38     92.59 o
  -1   8  11     1638.87     1750.56     81.67 o
   0   8  11        6.63       20.04     33.87 o
   1   8  11     2038.41     2227.15     70.62 o
   2   8  11     1123.58     1089.74     76.32 o
   3   8  11     4172.82     4231.39    130.09 o
   4   8  11      326.22      203.07    147.30 o
   5   8  11     1392.35     1376.34    154.35 o
  -9   9  11     2251.29     2245.06    195.65 o
  -8   9  11      155.61       86.47     96.94 o
  -7   9  11     2935.43     2698.05    115.34 o
  -6   9  11       45.22       87.00     44.52 o
  -5   9  11     2378.54     2032.26    121.76 o
  -4   9  11      535.45      504.20     33.70 o
  -3   9  11      510.31      483.60     45.76 o
  -2   9  11      101.94       64.18     66.01 o
  -1   9  11     2355.85     2412.74     67.80 o
   0   9  11       45.12       -1.84     43.44 o
   1   9  11      130.91      138.68     38.05 o
   2   9  11        3.18       16.84     29.66 o
   3   9  11     2519.84     2287.54     87.22 o
   4   9  11      602.68      608.89     68.24 o
  -8  10  11      256.06      181.87    108.27 o
  -7  10  11     2527.06     2319.16     96.88 o
  -6  10  11      199.96      174.50     60.72 o
  -5  10  11     4152.29     4221.96    426.25 o
  -4  10  11     1827.14     1767.05    180.34 o
  -3  10  11     3249.39     3237.25    169.96 o
  -2  10  11     1538.62     1474.73     71.09 o
  -1  10  11     5485.84     5673.74    139.35 o
   0  10  11      951.19      888.53     48.87 o
   1  10  11     3313.99     3087.27    155.33 o
   2  10  11       11.70       65.95     72.03 o
   3  10  11     3183.38     3249.28    171.22 o
  -8  11  11      405.88      281.81     96.19 o
  -7  11  11     2584.03     2522.48    213.28 o
  -6  11  11      595.18      507.52     69.48 o
  -5  11  11     2733.96     2654.35    101.66 o
  -4  11  11        7.54       24.48     61.16 o
  -3  11  11    10014.12     9561.28    318.12 o
  -2  11  11       22.73      -24.21     58.10 o
  -1  11  11     3579.40     3317.18    140.12 o
   0  11  11     2332.40     2070.43    100.63 o
   1  11  11     5345.27     5374.22    205.90 o
   2  11  11       12.77       20.56     53.70 o
  -7  12  11      933.16      736.83    161.65 o
  -6  12  11      299.17      236.09     76.11 o
  -5  12  11     1319.29     1242.55    107.61 o
  -4  12  11      134.81      129.45     75.07 o
  -3  12  11     2282.19     2204.36    141.81 o
  -2  12  11       31.94      -27.97     77.07 o
  -1  12  11     1136.70     1106.42    149.33 o
   0  12  11      166.99      145.95     96.48 o
  -5  13  11      761.76      636.77    120.61 o
  -4  13  11      173.81       94.17    103.26 o
  -3  13  11     1234.96     1141.94    166.47 o
  -2  13  11     2049.88     1826.28    166.93 o
   1 -16  12     1376.25     1234.84    124.18 o
   2 -16  12     3118.84     2774.98    175.13 o
   3 -16  12       64.43       56.88     74.15 o
   4 -16  12     2576.08     2370.58    165.27 o
   5 -16  12      201.25      319.35    132.70 o
  -1 -15  12      141.36      215.56    106.26 o
   0 -15  12      988.36     1043.76    135.91 o
   1 -15  12      881.51      943.79    145.59 o
   2 -15  12     2300.35     2144.85    140.00 o
   3 -15  12        5.13      -10.60     66.40 o
   4 -15  12     3455.58     3221.97    302.53 o
   5 -15  12       32.96      -39.13     61.74 o
   6 -15  12     1736.11     1584.96    120.27 o
   7 -15  12      147.11      247.59    116.08 o
  -2 -14  12      529.75      294.14     75.46 o
  -1 -14  12       22.50       22.11     61.27 o
   0 -14  12     1308.00     1335.53     93.23 o
   1 -14  12       44.42       28.86     60.03 o
   2 -14  12     2654.62     2908.44    172.43 o
   3 -14  12      460.91      380.63     26.94 o
   4 -14  12     2992.93     2903.28    119.69 o
   5 -14  12        2.10        7.51     53.33 o
   6 -14  12      167.59      215.21     45.99 o
   7 -14  12      197.08      219.09     82.09 o
   8 -14  12     1927.21     1824.49    173.99 o
  -4 -13  12      642.62      757.58    143.27 o
  -3 -13  12     1186.82      944.40    162.53 o
  -2 -13  12     4534.97     4672.40    165.22 o
  -1 -13  12      831.21      810.57     56.59 o
   0 -13  12     1091.14     1078.10     64.51 o
   1 -13  12      184.23      177.81     32.65 o
   2 -13  12     4450.71     4583.20    136.24 o
   3 -13  12     1169.08     1042.31    104.34 o
   4 -13  12     3511.94     3592.38     95.22 o
   5 -13  12        8.41       51.26     41.66 o
   6 -13  12     5258.93     5306.39    245.35 o
   7 -13  12       24.03      -47.84     60.27 o
   8 -13  12     2004.03     1858.51    272.70 o
  -5 -12  12       70.92      308.35    205.47 o
  -4 -12  12     3414.57     3344.20    169.21 o
  -3 -12  12      139.76      121.44     44.73 o
  -2 -12  12     3986.85     4466.48    134.00 o
  -1 -12  12     1608.96     1518.97    138.53 o
   0 -12  12     5421.91     5484.44    229.68 o
   1 -12  12        2.54       -0.96     38.18 o
   2 -12  12     4323.18     4291.66    128.30 o
   3 -12  12     1091.86     1114.25     54.54 o
   4 -12  12     5292.88     5432.55    122.78 o
   5 -12  12      680.56      571.09     70.93 o
   6 -12  12     6170.11     6212.69    145.87 o
   7 -12  12       62.33       96.95     28.78 o
   8 -12  12     2791.43     2907.57    237.70 o
   9 -12  12      131.68      134.99     41.04 o
  -5 -11  12      214.01      225.63    110.03 o
  -4 -11  12     2917.58     3250.69    202.62 o
  -3 -11  12       18.57       63.85     51.03 o
  -2 -11  12     3675.83     4055.39    114.34 o
  -1 -11  12      180.55      174.41     39.53 o
   0 -11  12     7294.27     7868.59    192.77 o
   1 -11  12       27.24       50.94     26.52 o
   2 -11  12     1412.06     1467.75     64.96 o
   3 -11  12      896.71      832.24     41.47 o
   4 -11  12     1602.76     1743.26     52.56 o
   5 -11  12       77.42       96.75     68.93 o
   6 -11  12     2563.33     2710.14     64.85 o
   7 -11  12      250.91      254.32     73.35 o
   8 -11  12     3296.83     3036.02   1409.15 o
   9 -11  12      222.37      123.76     45.83 o
  -6 -10  12     1182.77      972.89    128.92 o
  -5 -10  12      429.21      344.51     46.08 o
  -4 -10  12     1234.23     1315.73    110.48 o
  -3 -10  12      283.13      273.85     34.77 o
  -2 -10  12      305.66      317.28     37.33 o
  -1 -10  12      555.94      552.31     49.67 o
   0 -10  12     3802.79     4045.73    124.59 o
   1 -10  12      447.30      436.11     30.00 o
   2 -10  12     1759.62     1828.66     53.75 o
   3 -10  12      148.59      185.04     37.17 o
   4 -10  12     3912.72     4037.78     68.37 o
   5 -10  12       43.95       79.78     33.69 o
   6 -10  12     7721.49     7894.52    149.80 o
   7 -10  12      550.51      515.04     27.65 o
   8 -10  12     4086.42     4299.52    320.71 o
   9 -10  12        6.15       45.32     32.32 o
  10 -10  12     1304.20      484.33    159.39 o
  -7  -9  12     1142.89     1088.56    222.84 o
  -6  -9  12     1224.70     1320.39    107.77 o
  -5  -9  12        2.72       51.00     33.16 o
  -4  -9  12     1889.59     1961.49     53.77 o
  -3  -9  12     1088.60     1038.26    110.59 o
  -2  -9  12     4110.01     4360.76     90.56 o
  -1  -9  12      126.67      154.18     27.15 o
   0  -9  12     5299.23     5371.32    127.09 o
   1  -9  12       35.90      123.17     25.41 o
   2  -9  12    14732.69    14940.28    301.65 o
   3  -9  12      393.52      485.61     28.46 o
   4  -9  12    11975.08    12338.82    189.11 o
   5  -9  12      252.28      255.29     18.53 o
   6  -9  12     8455.67     9002.10    173.93 o
   7  -9  12        6.36      -21.07     30.69 o
   8  -9  12     8710.60     9171.37    305.74 o
   9  -9  12       56.64       16.77     32.14 o
  10  -9  12     3294.49     3079.11    151.48 o
  -7  -8  12      666.48      613.05     67.98 o
  -6  -8  12     4974.98     4865.48    142.77 o
  -5  -8  12       32.37       19.48     36.05 o
  -4  -8  12     2472.58     2599.57     94.10 o
  -3  -8  12     2329.72     2317.91     64.16 o
  -2  -8  12     6339.95     6576.40    123.13 o
  -1  -8  12     1666.18     1678.33     40.38 o
   0  -8  12    13212.75    13341.75    213.02 o
   1  -8  12       15.32       22.03     21.66 o
   2  -8  12     5124.53     5070.90     96.67 o
   3  -8  12     1488.08     1469.76     53.70 o
   4  -8  12    19396.18    19757.87    333.69 o
   5  -8  12      783.51      773.53     44.20 o
   6  -8  12     6819.71     6824.87    118.92 o
   7  -8  12       61.16       71.44     23.30 o
   8  -8  12     4571.97     4494.63    172.53 o
   9  -8  12     1523.04     1439.31    221.67 o
  10  -8  12     3095.97     3150.80    193.44 o
  -8  -7  12      439.97      531.64     64.71 o
  -7  -7  12      118.19       58.98     43.24 o
  -6  -7  12     4446.27     4338.40    452.74 o
  -5  -7  12      149.02      110.45     26.92 o
  -4  -7  12      837.26      817.76     52.83 o
  -3  -7  12      389.61      384.50     22.07 o
  -2  -7  12     1813.18     1818.79     47.73 o
  -1  -7  12       50.56        2.11     22.01 o
   0  -7  12    11183.34    11439.88    448.37 o
   1  -7  12     1484.55     1489.28     40.22 o
   2  -7  12     7632.20     7668.71    131.81 o
   3  -7  12      111.19      144.84     30.39 o
   4  -7  12     9795.93     9767.01    363.88 o
   5  -7  12      755.72      749.96     33.67 o
   6  -7  12     1515.13     1559.52     37.67 o
   7  -7  12        0.12        5.80     22.06 o
   8  -7  12      712.64      652.31     70.43 o
   9  -7  12       78.13      101.75     34.74 o
  10  -7  12      412.74      452.80     92.35 o
  -8  -6  12      134.94       56.30     44.06 o
  -7  -6  12       76.79       89.18     38.43 o
  -6  -6  12     4175.12     4762.91    359.48 o
  -5  -6  12     1421.73     1396.80     42.31 o
  -4  -6  12     3086.21     3237.01     63.76 o
  -3  -6  12      194.03      215.26     21.01 o
  -2  -6  12     3459.23     3423.89     86.85 o
  -1  -6  12      101.29      145.29     22.26 o
   0  -6  12     7734.35     7694.96    128.74 o
   1  -6  12      150.56      159.73     18.13 o
   2  -6  12    23714.18    23652.25    396.91 o
   3  -6  12        7.72       15.41     18.07 o
   4  -6  12    11953.02    12002.54    173.97 o
   5  -6  12      698.38      688.25     28.71 o
   6  -6  12    14183.99    14961.00    260.90 o
   7  -6  12       77.67       49.86     31.08 o
   8  -6  12     1239.22     1439.00    154.49 o
   9  -6  12      370.22      321.64     38.01 o
  10  -6  12      578.94      724.70    184.48 o
  -9  -5  12      181.01      220.20    129.42 o
  -8  -5  12     3073.21     2585.33    341.69 o
  -7  -5  12      253.62      264.15     31.71 o
  -6  -5  12     4910.09     4944.21    181.43 o
  -5  -5  12        0.65      -15.22     29.64 o
  -4  -5  12     8778.69     8907.53    162.60 o
  -3  -5  12      384.26      365.52     23.19 o
  -2  -5  12    18488.50    18418.55    402.41 o
  -1  -5  12     1832.13     1761.36    118.91 o
   0  -5  12    20959.88    21640.34    296.45 o
   1  -5  12     1263.45     1442.13     70.35 o
   2  -5  12    45148.81    45018.06    696.47 o
   3  -5  12       23.60       29.64     20.82 o
   4  -5  12    15767.09    15529.04    246.80 o
   5  -5  12      171.58      164.01     27.52 o
   6  -5  12    18419.34    18855.18    386.27 o
   7  -5  12       68.41       35.86     20.65 o
   8  -5  12     2543.05     2574.42    217.77 o
   9  -5  12      183.89      171.00     30.18 o
  10  -5  12     2235.21     2092.98    311.26 o
  -9  -4  12      243.22      231.55    127.66 o
  -8  -4  12     3944.36     3688.16    404.60 o
  -7  -4  12     1299.18     1220.46    176.50 o
  -6  -4  12     1962.41     1810.42    117.39 o
  -5  -4  12      577.61      594.89     66.61 o
  -4  -4  12    12072.19    12035.35    274.71 o
  -3  -4  12      801.47      786.48     32.56 o
  -2  -4  12    13714.40    13622.42    272.91 o
  -1  -4  12        0.25       25.16     22.00 o
   0  -4  12    25724.04    25672.36    339.41 o
   1  -4  12     4615.68     4695.68    128.48 o
   2  -4  12     5649.15     5276.77     91.98 o
   3  -4  12       66.35       73.13     24.30 o
   4  -4  12    20570.23    20592.42    341.40 o
   5  -4  12      551.35      556.58     58.83 o
   6  -4  12     2378.59     2358.80    124.73 o
   7  -4  12        3.05        5.19     17.65 o
   8  -4  12     2122.79     2222.64    106.61 o
   9  -4  12      399.25      373.09     27.95 o
  10  -4  12      327.82      432.00    179.23 o
  -9  -3  12        3.41      -19.04     49.35 o
  -8  -3  12      874.59      984.75     68.84 o
  -7  -3  12       27.70       24.28     20.90 o
  -6  -3  12     1712.88     1603.72     45.39 o
  -5  -3  12       55.60       53.29     17.95 o
  -4  -3  12     1556.50     1533.77     74.61 o
  -3  -3  12      244.81      232.17     22.22 o
  -2  -3  12    14751.23    14183.68    258.27 o
  -1  -3  12     7941.54     8357.84    135.14 o
   0  -3  12    21242.35    20833.93    309.08 o
   1  -3  12     2263.73     2001.13     57.06 o
   2  -3  12    10739.91    10667.14    199.51 o
   3  -3  12      312.05      352.56     17.60 o
   4  -3  12     7594.10     7486.44    139.81 o
   5  -3  12     2028.61     2060.30     51.36 o
   6  -3  12     3034.74     3137.22    100.78 o
   7  -3  12      169.23      136.88     21.99 o
   8  -3  12     1410.50     1475.68    170.98 o
   9  -3  12       12.55      -13.60     21.65 o
  10  -3  12      208.37      211.61     78.25 o
  -9  -2  12        4.93       -3.93     63.70 o
  -8  -2  12     4709.65     4947.54    256.67 o
  -7  -2  12      307.62      298.38     50.33 o
  -6  -2  12     1428.13     1376.44     39.51 o
  -5  -2  12      402.39      394.67     24.28 o
  -4  -2  12     6045.95     5974.87    110.56 o
  -3  -2  12      185.96      170.57     17.50 o
  -2  -2  12    14911.75    14234.83    361.69 o
  -1  -2  12       44.68       42.78     17.24 o
   0  -2  12    46323.28    45520.12    665.63 o
   1  -2  12     6614.11     7033.82    150.55 o
   2  -2  12    23041.45    23752.67    318.77 o
   3  -2  12     1822.92     2037.67     64.89 o
   4  -2  12     6514.54     6708.83    133.13 o
   5  -2  12      465.50      489.30     21.59 o
   6  -2  12     8404.67     8577.64    209.71 o
   7  -2  12      294.80      305.13     29.48 o
   8  -2  12     2644.51     2436.48     91.87 o
   9  -2  12      932.08      900.37    131.69 o
 -10  -1  12     1423.77     1317.65    177.77 o
  -9  -1  12        2.57       50.06     44.82 o
  -8  -1  12     6939.19     7088.49    353.92 o
  -7  -1  12      223.66      262.01     54.36 o
  -6  -1  12     6157.30     6241.30    205.21 o
  -5  -1  12     2030.28     1925.99     55.86 o
  -4  -1  12    14858.04    14343.61    206.74 o
  -3  -1  12       24.63       18.62     18.24 o
  -2  -1  12    15229.35    15032.49    249.35 o
  -1  -1  12     3486.43     3607.06     93.18 o
   0  -1  12    35119.58    35308.94    492.72 o
   1  -1  12     9518.85    10082.84    155.05 o
   2  -1  12    18861.21    19376.38    246.89 o
   3  -1  12      872.24      848.38     50.43 o
   4  -1  12     9334.27     9165.33    179.09 o
   5  -1  12      137.32      166.33     21.31 o
   6  -1  12     2325.95     2398.11     60.73 o
   7  -1  12       10.36        5.51     43.65 o
   8  -1  12     2811.00     2840.54     97.45 o
 -10   0  12      920.64      915.40    152.59 o
  -9   0  12        8.11      -35.48     43.31 o
  -8   0  12     2120.33     2112.50     88.25 o
  -7   0  12      239.68      259.20     23.86 o
  -6   0  12     3523.55     3463.40     73.57 o
  -5   0  12      110.34       64.82     16.43 o
  -4   0  12    13192.52    13214.02    279.86 o
  -3   0  12     1400.40     1483.29     89.63 o
  -2   0  12    24221.40    24711.61    307.63 o
  -1   0  12       75.61      126.29     27.87 o
   0   0  12     6628.79     6153.90    108.12 o
   1   0  12      673.14      801.60     35.36 o
   2   0  12    11142.43    10672.45    351.63 o
   3   0  12       86.08       54.95     15.67 o
   4   0  12     7368.87     7935.78    286.34 o
   5   0  12     1109.01     1082.66     74.68 o
   6   0  12      120.42      143.47     18.53 o
   7   0  12        2.61       23.58     20.11 o
   8   0  12     1401.62     1436.83    100.59 o
   9   0  12      501.49      427.95    135.21 o
 -10   1  12      867.00      906.87     55.65 o
  -9   1  12      486.65      488.04     34.29 o
  -8   1  12     1334.31     1279.50     41.91 o
  -7   1  12     1120.90     1086.72     63.78 o
  -6   1  12    13815.51    13981.93    224.09 o
  -5   1  12     1046.27     1074.04     31.98 o
  -4   1  12     6004.17     6221.26    108.97 o
  -3   1  12      354.00      376.46     21.35 o
  -2   1  12    34058.72    34252.73    430.61 o
  -1   1  12     1228.03     1478.61     44.49 o
   0   1  12     4833.68     5286.51    157.64 o
   1   1  12      158.79      107.97     15.40 o
   2   1  12    12397.04    12855.38    220.37 o
   3   1  12      718.46      726.41     24.70 o
   4   1  12     2728.89     2727.05     80.70 o
   5   1  12      782.96      829.20     42.56 o
   6   1  12     1235.85     1303.60     36.64 o
   7   1  12     1077.41     1019.87     37.42 o
   8   1  12     2162.86     2196.97    120.14 o
   9   1  12        0.58     -123.38    123.38 o
 -10   2  12     2032.74     1968.29     93.92 o
  -9   2  12      450.29      443.68     68.29 o
  -8   2  12     3089.40     3074.01     85.31 o
  -7   2  12      471.44      445.74     38.55 o
  -6   2  12    21010.02    20904.57    316.65 o
  -5   2  12      115.37      111.45     19.82 o
  -4   2  12    13079.32    13322.99    189.49 o
  -3   2  12      184.07      206.85     20.92 o
  -2   2  12    54393.71    56098.14    866.61 o
  -1   2  12     1178.94     1166.06     37.17 o
   0   2  12    12700.38    13322.07    213.95 o
   1   2  12       53.19       34.34     29.01 o
   2   2  12     7422.68     7461.69    154.38 o
   3   2  12       82.99       56.60     18.62 o
   4   2  12     3505.97     3628.26    194.20 o
   5   2  12      597.81      530.43     25.88 o
   6   2  12     3429.22     3453.73    156.48 o
   7   2  12      125.56       69.80     26.80 o
   8   2  12     2119.30     2009.67    118.77 o
 -10   3  12     1041.64     1142.25     72.27 o
  -9   3  12       94.70      146.53     39.49 o
  -8   3  12     5224.81     5479.21    206.30 o
  -7   3  12      641.10      537.16     32.62 o
  -6   3  12    10777.18    11320.42    198.77 o
  -5   3  12      687.19      734.56     53.04 o
  -4   3  12    24246.07    24523.68    345.23 o
  -3   3  12       27.96       32.99     18.94 o
  -2   3  12    24393.27    25104.77    428.92 o
  -1   3  12     1728.86     1774.79    115.28 o
   0   3  12     3072.55     3069.23    128.26 o
   1   3  12      475.47      395.43     19.22 o
   2   3  12      214.78      191.56     27.88 o
   3   3  12       41.35       20.14     20.53 o
   4   3  12     4086.48     4223.88    125.86 o
   5   3  12      475.44      386.33     35.84 o
   6   3  12     3801.76     3796.18    141.19 o
   7   3  12      458.68      320.26     62.77 o
   8   3  12     1034.25      794.47     77.12 o
 -10   4  12     3774.68     3611.08    164.17 o
  -9   4  12      536.83      447.67     74.39 o
  -8   4  12     4146.24     3950.01     83.66 o
  -7   4  12      443.44      369.54     33.88 o
  -6   4  12     4790.42     4700.92    142.82 o
  -5   4  12      986.49      958.70     34.56 o
  -4   4  12    11258.69    11503.83    175.28 o
  -3   4  12       79.26      104.47     27.49 o
  -2   4  12     1659.97     1696.05     42.18 o
  -1   4  12      483.58      508.13     26.73 o
   0   4  12     1353.10     1246.69     90.75 o
   1   4  12      717.28      805.98     41.82 o
   2   4  12     1242.74     1274.79     35.21 o
   3   4  12      486.02      391.53     40.72 o
   4   4  12      271.64      266.48     27.40 o
   5   4  12      303.86      215.99     35.58 o
   6   4  12     2568.23     2615.78    331.88 o
   7   4  12      746.53      702.31     73.50 o
 -10   5  12     2201.31     1997.33    137.48 o
  -9   5  12        3.45       65.87     54.73 o
  -8   5  12    10366.99    10276.77    250.78 o
  -7   5  12      706.80      681.85     35.06 o
  -6   5  12     3213.85     3183.19     66.24 o
  -5   5  12      277.99      303.05     37.65 o
  -4   5  12     3173.86     3187.09     61.58 o
  -3   5  12        0.21      -28.54     36.73 o
  -2   5  12     8801.61     9045.41    159.26 o
  -1   5  12       52.09       72.35     35.99 o
   0   5  12     5224.73     5529.28    196.43 o
   1   5  12      783.57      728.07     77.64 o
   2   5  12     3189.20     3186.01    165.81 o
   3   5  12      478.85      545.45     34.26 o
   4   5  12     4561.87     4543.95    359.17 o
   5   5  12       76.98       29.84     27.76 o
   6   5  12     4339.93     4420.94    290.12 o
   7   5  12        2.37      -62.96     62.96 o
 -10   6  12     2760.21     2559.59    152.09 o
  -9   6  12        3.96      -37.41     38.90 o
  -8   6  12    13737.57    14042.41    425.58 o
  -7   6  12      693.39      652.39     45.12 o
  -6   6  12     6758.98     6851.60    165.90 o
  -5   6  12     2508.84     2469.50     86.64 o
  -4   6  12    12661.37    13486.26    336.09 o
  -3   6  12      190.04      156.36     25.76 o
  -2   6  12     8750.32     9399.65    290.76 o
  -1   6  12       14.02       24.72     23.23 o
   0   6  12     9749.56    10570.94    275.09 o
   1   6  12      690.11      765.09     47.97 o
   2   6  12     3184.59     3168.00     63.25 o
   3   6  12      167.57      139.90     41.65 o
   4   6  12     9815.86     9999.77    604.46 o
   5   6  12       16.76       -7.65     42.74 o
   6   6  12      818.76      676.98     59.26 o
 -10   7  12     4184.46     4167.12    334.89 o
  -9   7  12       57.58      -16.93     57.25 o
  -8   7  12     3161.89     3199.13    151.72 o
  -7   7  12       10.59      -20.54     62.79 o
  -6   7  12     7953.16     8149.44    208.42 o
  -5   7  12      773.45      645.98     51.44 o
  -4   7  12     5747.95     5899.48    115.61 o
  -3   7  12     1588.14     1555.50    150.21 o
  -2   7  12     1451.59     1397.65     49.75 o
  -1   7  12      174.21      205.31     28.84 o
   0   7  12     7709.96     8013.36    292.88 o
   1   7  12     1353.02     1349.52     89.49 o
   2   7  12     1773.98     1829.48     52.96 o
   3   7  12       24.16      -21.65     43.05 o
   4   7  12     3308.51     3469.66    161.38 o
   5   7  12      519.75      384.32     59.42 o
  -9   8  12      230.09      294.75     76.31 o
  -8   8  12     1231.79     1007.98     91.26 o
  -7   8  12      574.01      484.07     56.50 o
  -6   8  12     5644.62     5761.49    158.52 o
  -5   8  12      544.01      480.72     60.46 o
  -4   8  12     1523.79     1440.29     62.87 o
  -3   8  12        3.66        4.37     35.02 o
  -2   8  12     1157.24     1137.70     49.98 o
  -1   8  12       64.05       49.02     45.49 o
   0   8  12      836.28      861.74     74.56 o
   1   8  12      302.71      284.00     41.03 o
   2   8  12     3920.19     3875.72    110.77 o
   3   8  12       53.78       56.60     48.26 o
   4   8  12      747.81      857.06     78.56 o
   5   8  12        1.74       13.14     69.75 o
  -9   9  12        3.04      -61.29    111.80 o
  -8   9  12     1716.31     1811.70    167.19 o
  -7   9  12       43.53       39.97     68.97 o
  -6   9  12     4000.80     4012.27    168.99 o
  -5   9  12       83.84       51.82     52.80 o
  -4   9  12     7594.87     7325.16    183.37 o
  -3   9  12     1895.27     1681.47    107.78 o
  -2   9  12     7665.65     7827.42    267.84 o
  -1   9  12      718.57      663.21     42.39 o
   0   9  12     2092.22     2301.70     74.61 o
   1   9  12      709.27      681.75     55.87 o
   2   9  12     6453.68     6694.17    237.76 o
   3   9  12       62.44       60.08     37.69 o
   4   9  12     1608.83     1343.43    100.97 o
  -8  10  12     2431.30     2459.44    198.42 o
  -7  10  12      274.89      313.18     53.45 o
  -6  10  12     3227.97     2896.55    175.29 o
  -5  10  12      131.40      130.92     44.65 o
  -4  10  12     6725.36     6680.12    187.20 o
  -3  10  12      329.04      324.02     64.53 o
  -2  10  12     8258.37     8498.98    222.45 o
  -1  10  12      210.27      168.05     65.14 o
   0  10  12     2034.63     2084.85     89.46 o
   1  10  12       28.28       67.67     68.16 o
   2  10  12     4364.60     4195.72    171.84 o
   3  10  12       20.47      -35.35     86.11 o
  -7  11  12       40.38      -48.53     69.73 o
  -6  11  12      760.92      619.39     92.38 o
  -5  11  12      645.94      708.57     84.87 o
  -4  11  12      339.52      351.20     87.19 o
  -3  11  12      132.02      111.52     68.13 o
  -2  11  12     1236.00     1265.86    121.09 o
  -1  11  12     1827.03     1534.15    115.32 o
   0  11  12     1777.65     1500.94     89.92 o
   1  11  12      520.25      418.68     73.88 o
  -6  12  12     1320.89     1138.95    137.92 o
  -5  12  12       65.52       53.33     78.39 o
  -4  12  12     1734.43     1415.70    125.13 o
  -3  12  12       16.54      -26.91     70.41 o
  -2  12  12     3013.00     2563.46    414.25 o
  -1  12  12       58.32       30.71     76.39 o
   0  12  12     1775.14     1321.35    201.44 o
   2 -16  13        3.13      -55.44     62.91 o
   3 -16  13     2493.61     2144.07    163.72 o
   4 -16  13      186.68      223.77    144.69 o
   5 -16  13     1546.25     1409.38    175.50 o
  -1 -15  13      733.04      592.55    155.86 o
   0 -15  13      233.71      210.64     76.36 o
   1 -15  13     1028.77      914.28     90.18 o
   2 -15  13      283.86      410.15     72.63 o
   3 -15  13     2955.59     3014.89    186.04 o
   4 -15  13       53.60      112.57    139.96 o
   5 -15  13      224.76      127.79     69.19 o
   6 -15  13      205.78      186.55     84.77 o
  -2 -14  13        1.86      -49.71     63.08 o
  -1 -14  13     2497.23     2607.55    165.23 o
   0 -14  13      125.18      106.94     60.78 o
   1 -14  13     3311.64     3665.47    169.31 o
   2 -14  13        3.16       10.52     60.63 o
   3 -14  13     2074.40     2106.83    114.09 o
   4 -14  13       74.57       72.59    107.55 o
   5 -14  13     3849.23     3576.35    163.24 o
   6 -14  13       12.17      -25.23     74.36 o
   7 -14  13     1909.95     1836.05    162.41 o
  -3 -13  13     7419.83     6672.18    421.81 o
  -2 -13  13       17.83       61.07     60.52 o
  -1 -13  13     3085.32     3139.22    108.39 o
   0 -13  13        8.98       14.91     68.66 o
   1 -13  13     4067.19     4267.94    175.99 o
   2 -13  13        0.53      -25.65     40.02 o
   3 -13  13     4114.15     4163.65    154.10 o
   4 -13  13      320.80      320.90     29.82 o
   5 -13  13     4483.58     4702.56    185.75 o
   6 -13  13      231.85      231.23     59.75 o
   7 -13  13     2934.07     2600.73    212.40 o
   8 -13  13      203.84      141.16     54.39 o
  -4 -12  13      168.47      212.59     66.47 o
  -3 -12  13     2462.46     2436.76    146.26 o
  -2 -12  13       88.36      170.41     47.03 o
  -1 -12  13     3440.99     3524.18    152.95 o
   0 -12  13      166.56      107.42     39.96 o
   1 -12  13     1450.58     1494.13     53.15 o
   2 -12  13       15.39       44.07     28.45 o
   3 -12  13     2484.11     2505.83     71.21 o
   4 -12  13      943.75      909.90     41.28 o
   5 -12  13     2386.80     2456.48     71.42 o
   6 -12  13       63.55       40.93     63.72 o
   7 -12  13     2837.89     2755.45     84.22 o
   8 -12  13      560.38      527.08     68.49 o
   9 -12  13     1864.07     1575.61    199.67 o
  -5 -11  13      216.54      272.47     73.27 o
  -4 -11  13        6.82      -18.24     76.03 o
  -3 -11  13      967.86     1008.36     63.68 o
  -2 -11  13      847.33      858.64     79.94 o
  -1 -11  13     1240.14     1192.79     61.73 o
   0 -11  13      150.56      320.45     67.54 o
   1 -11  13     1972.69     1888.96    155.31 o
   2 -11  13      874.59      851.75     38.37 o
   3 -11  13     2058.19     1884.84    251.10 o
   4 -11  13      352.81      430.53     33.47 o
   5 -11  13     5637.79     5848.32    517.20 o
   6 -11  13       70.18       74.74     63.07 o
   7 -11  13     4477.13     4577.71   1115.62 o
   8 -11  13       21.01       -6.05     64.02 o
   9 -11  13     2009.18     2269.82    113.31 o
  -6 -10  13      101.02       90.09     68.99 o
  -5 -10  13     3458.17     3708.81    182.80 o
  -4 -10  13        2.66       19.35     52.28 o
  -3 -10  13     4937.39     5138.37    141.95 o
  -2 -10  13      144.73      153.43     30.73 o
  -1 -10  13     3529.67     3716.24    174.75 o
   0 -10  13      593.72      640.03     37.96 o
   1 -10  13    14447.47    14620.18    255.56 o
   2 -10  13      508.47      467.43     33.65 o
   3 -10  13     3636.35     3560.71     66.55 o
   4 -10  13     2162.10     2141.44     48.84 o
   5 -10  13    18295.74    19181.58    287.65 o
   6 -10  13      542.60      512.90     30.42 o
   7 -10  13     2840.14     2891.56    167.61 o
   8 -10  13        5.83       61.07     69.79 o
   9 -10  13     4815.70     4866.90    385.39 o
  -7  -9  13     1295.88     1521.13    305.18 o
  -6  -9  13       13.07      -45.93     93.92 o
  -5  -9  13     6955.16     7022.90    211.22 o
  -4  -9  13      131.48      179.18     75.98 o
  -3  -9  13     4492.81     4605.88    189.88 o
  -2  -9  13     3321.69     3514.49    219.92 o
  -1  -9  13    10730.97    11205.17    177.06 o
   0  -9  13       92.16      111.08     20.47 o
   1  -9  13    12594.33    12559.03    515.21 o
   2  -9  13       15.60       23.08     42.24 o
   3  -9  13     4799.04     4959.22    131.00 o
   4  -9  13      902.74      902.11     42.97 o
   5  -9  13     6096.72     6202.77    117.85 o
   6  -9  13      196.88      199.94     21.27 o
   7  -9  13     5997.43     6077.37    206.37 o
   8  -9  13      877.13      886.68     98.19 o
   9  -9  13     2180.59     2259.70     90.55 o
  10  -9  13      302.37      346.98     83.78 o
  -7  -8  13      244.22      194.08     60.93 o
  -6  -8  13       64.98       -4.23     80.83 o
  -5  -8  13     2188.00     2186.69     80.72 o
  -4  -8  13       40.08       52.33     24.74 o
  -3  -8  13      944.17      948.29     44.02 o
  -2  -8  13      153.93      203.93     21.90 o
  -1  -8  13     2390.67     2421.31     55.60 o
   0  -8  13      338.73      356.11     57.61 o
   1  -8  13     5174.24     5259.81    110.75 o
   2  -8  13     1462.05     1517.79     67.12 o
   3  -8  13    14490.06    14882.77    304.74 o
   4  -8  13      327.04      430.46     26.52 o
   5  -8  13      136.38      149.95     22.82 o
   6  -8  13       59.26       48.61     23.98 o
   7  -8  13     1776.90     1849.10     46.10 o
   8  -8  13       23.90        9.18     20.71 o
   9  -8  13     1027.23      832.24    152.19 o
  10  -8  13       69.76       99.61     65.86 o
  -8  -7  13      525.33      545.74    220.57 o
  -7  -7  13     1497.84     1523.95     95.68 o
  -6  -7  13       41.59       67.25     51.36 o
  -5  -7  13     2536.42     2739.94    202.22 o
  -4  -7  13        1.08      -10.79     34.88 o
  -3  -7  13     6566.38     6760.07    114.77 o
  -2  -7  13       44.85       74.73     38.32 o
  -1  -7  13     9487.61     9713.49    161.33 o
   0  -7  13     1716.71     1686.84     59.71 o
   1  -7  13     5378.93     5344.53    132.48 o
   2  -7  13      210.72      298.73     31.05 o
   3  -7  13    10528.87    10238.98    165.29 o
   4  -7  13     1220.54     1146.43     34.11 o
   5  -7  13     3075.50     3052.15     57.60 o
   6  -7  13       40.96       41.95     29.04 o
   7  -7  13     4063.98     4130.51    124.15 o
   8  -7  13      298.21      239.90     34.11 o
   9  -7  13     1195.39     1111.49    112.30 o
  10  -7  13        6.01       52.58     81.92 o
  -8  -6  13        4.07      -28.78     97.95 o
  -7  -6  13     4966.98     4721.91    579.41 o
  -6  -6  13       28.50      -14.14     48.57 o
  -5  -6  13     5358.78     5468.08    122.79 o
  -4  -6  13     1600.88     1594.96    102.70 o
  -3  -6  13    11435.34    11582.37    178.21 o
  -2  -6  13     3764.63     3744.30     74.15 o
  -1  -6  13    15464.25    15618.28    426.37 o
   0  -6  13      332.36      339.69     31.63 o
   1  -6  13    15729.11    15056.84    263.53 o
   2  -6  13      487.55      537.40     28.74 o
   3  -6  13    14899.07    14795.64    288.32 o
   4  -6  13     2724.30     2800.83     77.71 o
   5  -6  13    19440.19    19979.07    303.51 o
   6  -6  13      154.28      133.33     22.60 o
   7  -6  13     2560.83     2553.20     81.86 o
   8  -6  13        1.92       15.42     27.22 o
   9  -6  13     1683.38     1808.33     72.31 o
  10  -6  13        0.31       19.47     56.53 o
  -8  -5  13       23.89      -44.09     80.83 o
  -7  -5  13     1342.82     1394.47    103.69 o
  -6  -5  13      268.42      249.65     34.86 o
  -5  -5  13     3426.89     3525.48     65.46 o
  -4  -5  13       50.16       39.69     16.86 o
  -3  -5  13     2755.62     2718.37     77.74 o
  -2  -5  13      709.28      642.65     41.02 o
  -1  -5  13     4992.47     4597.54     89.81 o
   0  -5  13      315.73      338.10     48.74 o
   1  -5  13    10649.24    10405.27    185.51 o
   2  -5  13      100.32      157.47     17.60 o
   3  -5  13     8336.74     8120.43    132.72 o
   4  -5  13     7000.62     7205.77    156.34 o
   5  -5  13     5482.00     5467.73    253.02 o
   6  -5  13     3088.32     3066.17    107.30 o
   7  -5  13     4919.83     4886.86    203.33 o
   8  -5  13      612.71      657.28     44.72 o
   9  -5  13      543.41      618.16     44.57 o
  10  -5  13      241.74      317.73     77.94 o
  -9  -4  13      257.02      187.36     44.32 o
  -8  -4  13      204.60      166.82     42.57 o
  -7  -4  13      267.77      308.99     58.44 o
  -6  -4  13      572.59      616.41     28.13 o
  -5  -4  13     2499.17     2483.10     56.44 o
  -4  -4  13       89.58      116.67     22.47 o
  -3  -4  13    13297.46    13368.59    224.63 o
  -2  -4  13      521.14      504.43     23.77 o
  -1  -4  13     4765.70     4662.79     85.81 o
   0  -4  13      849.59      792.32     28.73 o
   1  -4  13     8077.13     7512.82    143.23 o
   2  -4  13      200.09      215.32     43.02 o
   3  -4  13     6708.64     6543.90    113.82 o
   4  -4  13      818.78      751.74     36.24 o
   5  -4  13     4151.43     4255.21    141.32 o
   6  -4  13      407.84      379.12     27.38 o
   7  -4  13     3406.99     3626.39    190.51 o
   8  -4  13      219.36      178.66     38.97 o
   9  -4  13      646.18      705.10    127.41 o
  10  -4  13      199.46      261.90     76.85 o
  -9  -3  13     3507.34     3474.64    167.95 o
  -8  -3  13        4.29       18.03     31.27 o
  -7  -3  13     5043.51     5178.26    219.33 o
  -6  -3  13        0.95       11.65     23.92 o
  -5  -3  13     2422.02     2388.99     59.86 o
  -4  -3  13     2188.15     2195.60     52.31 o
  -3  -3  13    21573.25    21392.12    395.44 o
  -2  -3  13      257.94      234.60     27.33 o
  -1  -3  13    13829.95    13396.24    203.05 o
   0  -3  13     1420.91     1408.78     59.29 o
   1  -3  13    24158.74    23972.77    554.42 o
   2  -3  13       55.34       35.19     20.56 o
   3  -3  13     8054.58     8383.71    153.66 o
   4  -3  13     1734.92     1496.45     38.60 o
   5  -3  13     7584.45     7696.55    269.43 o
   6  -3  13     1222.05     1152.80     75.46 o
   7  -3  13     1096.43     1130.39    101.34 o
   8  -3  13       66.39      -15.82     41.87 o
   9  -3  13     3478.07     3621.81    152.84 o
  -9  -2  13     3536.39     3598.34    142.26 o
  -8  -2  13        8.02        5.51     35.35 o
  -7  -2  13     3804.28     3873.90     77.67 o
  -6  -2  13        0.68       27.52     17.60 o
  -5  -2  13    11605.15    11584.01    159.03 o
  -4  -2  13     1159.55     1121.73     40.15 o
  -3  -2  13    14448.93    14196.25    229.40 o
  -2  -2  13     1072.92     1246.10     37.83 o
  -1  -2  13    35384.49    36247.18    562.67 o
   0  -2  13     6488.87     7048.55    153.31 o
   1  -2  13     7815.99     7769.79    130.76 o
   2  -2  13     3584.45     3863.03     90.68 o
   3  -2  13     4869.80     4865.80     87.08 o
   4  -2  13     1241.00     1124.29     32.24 o
   5  -2  13     1041.57     1119.67     55.38 o
   6  -2  13       11.92        7.20     16.68 o
   7  -2  13      255.29      209.60     43.99 o
   8  -2  13      558.82      495.67     52.12 o
   9  -2  13     2746.75     2906.13    117.84 o
 -10  -1  13        5.54      134.11    144.03 o
  -9  -1  13      686.75      747.61     53.38 o
  -8  -1  13      295.33      297.10     35.11 o
  -7  -1  13     2992.11     3038.19     84.21 o
  -6  -1  13      530.17      530.02     24.27 o
  -5  -1  13    10023.19     9909.93    400.78 o
  -4  -1  13       99.25       62.58     17.68 o
  -3  -1  13     3784.75     3566.54     64.48 o
  -2  -1  13      199.63      211.28     28.98 o
  -1  -1  13    21115.07    20337.11    287.37 o
   0  -1  13      937.25     1186.25     43.92 o
   1  -1  13     4186.12     4007.78     77.57 o
   2  -1  13      137.84      134.90     16.05 o
   3  -1  13     3128.46     2921.66     54.88 o
   4  -1  13      528.79      521.10     59.12 o
   5  -1  13      489.18      626.54     65.54 o
   6  -1  13     1140.64      993.02     43.53 o
   7  -1  13      659.11      737.74     45.83 o
   8  -1  13       56.83       21.50     38.02 o
   9  -1  13     1598.01     1534.14    187.84 o
 -10   0  13      213.58      233.54    125.39 o
  -9   0  13     1212.09     1221.89     93.42 o
  -8   0  13       96.43      104.07     26.53 o
  -7   0  13     1702.60     1718.68     60.88 o
  -6   0  13      251.12      179.04     38.83 o
  -5   0  13    15506.41    16151.67    373.30 o
  -4   0  13      168.45      186.54     31.70 o
  -3   0  13     2573.91     2365.81     86.97 o
  -2   0  13        6.21       10.66     24.55 o
  -1   0  13     7238.69     7087.46    120.08 o
   0   0  13      522.75      486.45     24.67 o
   1   0  13    13128.28    13663.27    219.73 o
   2   0  13      386.04      366.64     24.11 o
   3   0  13     2403.05     2442.28    107.19 o
   4   0  13     2029.48     2019.76     77.16 o
   5   0  13     1734.59     1849.04     55.65 o
   6   0  13       42.91       57.26     23.98 o
   7   0  13     3343.31     3385.63    154.85 o
   8   0  13      509.60      579.63     53.13 o
   9   0  13     2300.02     1943.36    215.29 o
 -10   1  13      889.05      874.51     60.43 o
  -9   1  13     4265.85     3889.91    278.60 o
  -8   1  13       97.81       75.63     32.46 o
  -7   1  13    14410.93    14394.21    380.19 o
  -6   1  13      714.08      618.49     58.57 o
  -5   1  13    24532.53    25947.72    419.14 o
  -4   1  13     1483.89     1483.64     37.10 o
  -3   1  13    17416.14    17425.68    242.62 o
  -2   1  13     3886.83     3889.05     74.98 o
  -1   1  13     4728.39     4631.29    195.44 o
   0   1  13     1343.42     1509.30     44.48 o
   1   1  13     5433.84     5512.91    106.73 o
   2   1  13        1.86      -22.25     22.25 o
   3   1  13     6779.84     6956.03    204.03 o
   4   1  13       14.42       19.97     17.08 o
   5   1  13     4794.20     5085.70    191.23 o
   6   1  13      127.59       90.77     28.97 o
   7   1  13     2477.49     2374.98    197.22 o
   8   1  13      100.57      116.66     67.98 o
 -10   2  13       69.01       62.62     39.78 o
  -9   2  13     5086.88     4942.73    376.17 o
  -8   2  13       79.91      132.91     26.72 o
  -7   2  13     8091.95     7965.48    129.23 o
  -6   2  13        0.27        0.14     28.90 o
  -5   2  13     7252.85     7332.26    160.53 o
  -4   2  13      638.43      564.04     26.00 o
  -3   2  13     8875.00     8985.21    153.53 o
  -2   2  13      260.71      219.73     34.54 o
  -1   2  13     6910.01     6801.31    115.87 o
   0   2  13       57.80       46.88     42.57 o
   1   2  13      864.97      891.42     32.22 o
   2   2  13       29.94       44.21     18.63 o
   3   2  13     9177.56     9439.77    200.75 o
   4   2  13     8869.84     8982.27    410.67 o
   5   2  13     5716.92     5910.26    240.63 o
   6   2  13      253.36      196.98     38.07 o
   7   2  13     3087.79     2936.54    295.91 o
   8   2  13      620.57      537.36     51.81 o
 -10   3  13       26.88       72.95     64.46 o
  -9   3  13      445.77      451.20     76.18 o
  -8   3  13        2.82       16.60     33.64 o
  -7   3  13     4330.51     4512.13    117.74 o
  -6   3  13      696.30      665.67     28.49 o
  -5   3  13     3224.18     3282.63     69.97 o
  -4   3  13      543.65      438.54     48.41 o
  -3   3  13     1415.94     1221.89    106.22 o
  -2   3  13      866.57      858.88     35.92 o
  -1   3  13     2783.01     2710.09     64.47 o
   0   3  13      959.26      982.52     46.44 o
   1   3  13     2252.10     2265.65    140.94 o
   2   3  13      914.27      983.24     28.12 o
   3   3  13     3252.99     3491.84    102.49 o
   4   3  13      101.35       64.43     23.07 o
   5   3  13     4339.57     4120.67     86.03 o
   6   3  13        0.33       -3.52     25.58 o
   7   3  13     3551.24     3704.78    152.43 o
   8   3  13        3.29     -120.86    120.86 o
 -10   4  13      142.91       49.43     47.84 o
  -9   4  13     2914.46     2579.78    424.40 o
  -8   4  13       59.24       81.60     34.03 o
  -7   4  13     9340.26    10114.04    423.50 o
  -6   4  13      197.59      137.31     30.44 o
  -5   4  13     7786.61     7762.07    130.04 o
  -4   4  13     2882.54     2988.85     70.68 o
  -3   4  13     9852.20     9934.81    150.21 o
  -2   4  13     1969.54     2006.45     59.50 o
  -1   4  13     3324.92     3204.94     67.86 o
   0   4  13       72.36       84.63     22.63 o
   1   4  13     6793.61     7198.03    167.77 o
   2   4  13     1975.13     2065.19     81.62 o
   3   4  13     1140.48     1161.11     56.61 o
   4   4  13     1432.27     1410.67    116.38 o
   5   4  13    10797.56    11288.24    525.70 o
   6   4  13      102.37      155.48     46.43 o
   7   4  13     2878.17     2667.06    118.96 o
 -10   5  13      127.41      100.42     51.09 o
  -9   5  13     8902.47     9126.12    471.35 o
  -8   5  13       33.94       16.90     43.59 o
  -7   5  13     4129.76     4200.04    149.84 o
  -6   5  13        3.55       -9.15     57.60 o
  -5   5  13     9951.09    10536.11    160.39 o
  -4   5  13       30.38       42.34     20.48 o
  -3   5  13     8245.23     8876.27    185.72 o
  -2   5  13      125.76      148.62     26.22 o
  -1   5  13     7031.66     7441.19    159.84 o
   0   5  13     2199.94     2271.06     56.14 o
   1   5  13    10210.15    11193.13    268.57 o
   2   5  13      998.58      930.53     48.70 o
   3   5  13     1789.82     1990.52     87.71 o
   4   5  13       49.28       74.64     37.11 o
   5   5  13     5294.39     5355.66    341.05 o
   6   5  13      174.97      169.78     44.10 o
 -10   6  13     1086.14     1142.05    188.60 o
  -9   6  13     6208.75     7061.77    309.71 o
  -8   6  13        0.39      -36.56     78.77 o
  -7   6  13      987.17      886.88     37.65 o
  -6   6  13      273.94      212.47     24.79 o
  -5   6  13     1734.65     1790.31     59.92 o
  -4   6  13        3.34      -23.72     33.32 o
  -3   6  13      354.73      403.79     35.88 o
  -2   6  13     1007.96     1088.37     74.82 o
  -1   6  13     5014.76     5431.74    122.77 o
   0   6  13      650.61      676.56     55.27 o
   1   6  13     8409.12     8901.40    294.90 o
   2   6  13     4062.41     4200.79    127.56 o
   3   6  13     6576.25     6957.36    394.04 o
   4   6  13      361.17      216.90    106.64 o
   5   6  13      239.30      207.30     65.72 o
   6   6  13      269.55      218.66     86.62 o
  -9   7  13     1461.44     1410.26    251.83 o
  -8   7  13      108.66       79.72     42.33 o
  -7   7  13     2713.53     2764.70    105.52 o
  -6   7  13       60.15       83.66     23.15 o
  -5   7  13     1724.61     1810.55    100.99 o
  -4   7  13     2420.82     2377.76     89.77 o
  -3   7  13     1110.16      998.56     68.70 o
  -2   7  13       98.46      134.59     37.75 o
  -1   7  13     3191.43     3333.42     78.39 o
   0   7  13        0.12      -30.42     39.62 o
   1   7  13     3475.86     3753.01    255.71 o
   2   7  13        6.67       44.68     34.53 o
   3   7  13     7446.70     7795.10    187.77 o
   4   7  13      334.39      331.82     52.37 o
   5   7  13     2963.25     2833.89    203.20 o
  -9   8  13     2249.79     2171.32    148.36 o
  -8   8  13       86.18       85.64     60.55 o
  -7   8  13     4251.83     4241.52    179.91 o
  -6   8  13      166.42      167.25     54.13 o
  -5   8  13     5888.05     6209.19    462.75 o
  -4   8  13        5.69       17.76     39.41 o
  -3   8  13     2359.59     2354.80    109.33 o
  -2   8  13       47.91       38.64     32.11 o
  -1   8  13     4610.03     4976.73    145.63 o
   0   8  13       72.21      104.02     39.66 o
   1   8  13     2814.02     2937.94    156.77 o
   2   8  13        0.08       59.51     36.79 o
   3   8  13     5575.90     5352.17    232.22 o
   4   8  13       47.32       53.51     53.13 o
  -8   9  13       83.03      154.80     77.55 o
  -7   9  13     2444.70     2216.67    135.20 o
  -6   9  13       51.13       64.83     47.88 o
  -5   9  13     2506.48     2515.52     96.73 o
  -4   9  13     3823.84     3688.78    152.04 o
  -3   9  13     3605.20     3553.02    110.90 o
  -2   9  13       61.69       96.01    100.69 o
  -1   9  13     7273.07     7220.12    179.14 o
   0   9  13     1841.43     1775.70     68.47 o
   1   9  13     3452.26     3476.58    113.01 o
   2   9  13        2.14      -25.12     50.03 o
   3   9  13     2008.70     1765.84    174.33 o
  -8  10  13       94.31      185.42    122.37 o
  -7  10  13      465.28      416.27     68.50 o
  -6  10  13       93.00      -77.11     94.32 o
  -5  10  13     1999.10     1856.27     80.43 o
  -4  10  13      341.41      364.23     72.66 o
  -3  10  13     3653.97     3466.68    400.83 o
  -2  10  13       54.92        3.82     54.57 o
  -1  10  13     1545.83     1508.66    101.49 o
   0  10  13        9.06       -5.29     64.82 o
   1  10  13     3721.75     3876.02    254.73 o
   2  10  13        4.21       30.56     63.17 o
  -7  11  13     1293.21     1040.76    111.31 o
  -6  11  13      218.56      240.78     93.74 o
  -5  11  13      856.67      843.09    100.13 o
  -4  11  13        1.06        5.19     70.19 o
  -3  11  13     7642.16     7942.78    344.20 o
  -2  11  13      594.46      507.87    118.66 o
  -1  11  13     2417.50     2307.72    147.04 o
   0  11  13      252.80      206.28     85.29 o
   1  11  13     1302.42     1081.11    180.79 o
  -5  12  13     1505.06     1453.24    128.75 o
  -4  12  13      166.46       88.89    140.70 o
  -3  12  13     5382.45     5218.41    296.53 o
  -2  12  13      935.18      791.23     92.76 o
  -1  12  13     2951.04     2792.71    212.38 o
   2 -16  14     3668.90     3318.51    216.71 o
   3 -16  14        2.82      -10.77     68.40 o
   4 -16  14      517.12      370.19    102.48 o
   0 -15  14     2267.60     1869.56    142.08 o
   1 -15  14      141.79      112.34     82.20 o
   2 -15  14     4689.07     4459.57    260.77 o
   3 -15  14      412.87      351.33     73.24 o
   4 -15  14     3604.65     3467.21    191.59 o
   5 -15  14       33.04       71.19     82.51 o
   6 -15  14     1526.27     1434.36    137.49 o
  -2 -14  14     3266.47     3296.04    476.88 o
  -1 -14  14      376.54      364.99     85.88 o
   0 -14  14     3490.46     3474.78    197.69 o
   1 -14  14      123.91       57.88     62.80 o
   2 -14  14     3680.67     3865.30    167.14 o
   3 -14  14       31.09      101.21     30.81 o
   4 -14  14     7923.75     7793.48    230.93 o
   5 -14  14      339.82      283.45     51.03 o
   6 -14  14     2871.22     2664.85    171.46 o
   7 -14  14      183.14       80.95     38.27 o
  -3 -13  14      144.31       83.90     71.62 o
  -2 -13  14     2277.78     2471.20    176.80 o
  -1 -13  14     1114.82      935.80    161.56 o
   0 -13  14     1511.12     1407.29    127.33 o
   1 -13  14       30.63      148.45     58.60 o
   2 -13  14     3142.90     3259.09    141.16 o
   3 -13  14        6.00       22.16     60.13 o
   4 -13  14     2862.51     2985.53    130.95 o
   5 -13  14       22.00       40.81     51.19 o
   6 -13  14     5681.05     5873.78    233.12 o
   7 -13  14      943.60      882.42     75.54 o
   8 -13  14     1538.17     1438.71     95.18 o
  -4 -12  14     1501.33     1310.10    164.42 o
  -3 -12  14       48.43       23.09     55.72 o
  -2 -12  14     3160.45     3272.49    192.78 o
  -1 -12  14      100.29       62.57     66.82 o
   0 -12  14     2415.19     2277.75    113.23 o
   1 -12  14      355.19      391.37     44.70 o
   2 -12  14     8972.97     8671.08    260.45 o
   3 -12  14      993.84     1060.07     73.02 o
   4 -12  14     1045.49     1021.77     44.47 o
   5 -12  14      553.07      611.41     37.00 o
   6 -12  14     7979.98     8451.07    273.12 o
   7 -12  14       68.31       66.33     65.42 o
   8 -12  14     2651.00     2720.73    133.45 o
   9 -12  14      252.08      368.15    101.73 o
  -5 -11  14       87.37      108.85     80.57 o
  -4 -11  14     4848.16     4869.14    239.20 o
  -3 -11  14      309.34      227.54    124.99 o
  -2 -11  14     5390.24     5418.29    173.50 o
  -1 -11  14      333.23      240.53     46.63 o
   0 -11  14     7940.49     8167.97    172.66 o
   1 -11  14     1415.45     1440.27    114.16 o
   2 -11  14     3355.07     3372.30     80.90 o
   3 -11  14      115.32       35.85     47.17 o
   4 -11  14     7492.47     7830.70    171.85 o
   5 -11  14      316.80      310.22     29.30 o
   6 -11  14     2267.51     2249.08     70.30 o
   7 -11  14      628.76      594.53     40.78 o
   8 -11  14     3890.16     4160.23    184.57 o
   9 -11  14      254.47      274.89     56.40 o
  -6 -10  14     1857.55     1643.20    119.85 o
  -5 -10  14      266.29      170.52     60.43 o
  -4 -10  14     3243.45     3406.12    127.61 o
  -3 -10  14      709.75      724.18     80.09 o
  -2 -10  14     4964.73     5282.36    242.20 o
  -1 -10  14      754.44      781.35     51.05 o
   0 -10  14     7818.61     7994.43    165.91 o
   1 -10  14       67.58      119.15     44.52 o
   2 -10  14     1351.20     1437.77     47.34 o
   3 -10  14        2.48      -17.50     37.71 o
   4 -10  14     5270.60     5581.71    135.40 o
   5 -10  14       78.26       56.30     22.69 o
   6 -10  14      989.97     1002.79     33.18 o
   7 -10  14     2708.75     2528.66    114.67 o
   8 -10  14     5771.27     6345.60    185.38 o
   9 -10  14     2026.75     1874.49    161.15 o
  -6  -9  14     2122.75     1955.78    121.62 o
  -5  -9  14        0.61        1.04     61.66 o
  -4  -9  14     2571.98     2577.10    192.61 o
  -3  -9  14      159.54      146.97     37.10 o
  -2  -9  14     2758.86     2945.35     82.41 o
  -1  -9  14      100.68      152.34     72.05 o
   0  -9  14     8231.84     8305.04    146.62 o
   1  -9  14      313.89      309.86     45.55 o
   2  -9  14     5678.74     5745.18    124.62 o
   3  -9  14     1154.91     1059.45     38.40 o
   4  -9  14     4769.87     4674.41    172.63 o
   5  -9  14       41.96       34.47     25.37 o
   6  -9  14     5580.36     5637.20    195.75 o
   7  -9  14      531.11      510.55     32.18 o
   8  -9  14     3035.53     3144.62    133.62 o
   9  -9  14        9.82      -19.27     41.00 o
  -7  -8  14       96.97       23.87     60.93 o
  -6  -8  14     2750.29     2953.82    142.01 o
  -5  -8  14       29.85       89.77     28.38 o
  -4  -8  14     5615.03     5584.56    108.73 o
  -3  -8  14       68.07       64.08     28.39 o
  -2  -8  14     3469.16     3589.53     83.06 o
  -1  -8  14     4848.35     4832.43    123.27 o
   0  -8  14    13405.38    13747.04    247.30 o
   1  -8  14      802.72      839.14     49.52 o
   2  -8  14     7891.18     7710.55    141.68 o
   3  -8  14     2238.26     2132.07     64.06 o
   4  -8  14     7709.57     7918.18    222.80 o
   5  -8  14      196.04      208.32     27.60 o
   6  -8  14     3778.27     3844.73     74.46 o
   7  -8  14      618.08      572.69     30.77 o
   8  -8  14     2414.07     2325.90    117.56 o
   9  -8  14       31.36       54.78     99.77 o
  10  -8  14      922.39      695.16    122.88 o
  -8  -7  14     1584.06     1281.44    254.82 o
  -7  -7  14      122.21      109.51     56.91 o
  -6  -7  14     4249.00     4169.06    192.50 o
  -5  -7  14       96.84       49.87     31.72 o
  -4  -7  14     6746.17     6927.43    435.59 o
  -3  -7  14        7.83       18.58     21.35 o
  -2  -7  14    10767.76    10806.02    188.35 o
  -1  -7  14      548.11      476.60     35.20 o
   0  -7  14     5878.29     5854.75    136.25 o
   1  -7  14     2855.29     3052.90     79.22 o
   2  -7  14    17549.46    17567.66    272.26 o
   3  -7  14     1620.19     1661.22     43.73 o
   4  -7  14    14071.98    14118.75    229.93 o
   5  -7  14     1271.80     1335.96     41.51 o
   6  -7  14     4412.86     4695.27    176.97 o
   7  -7  14      229.08      199.14     23.55 o
   8  -7  14      871.65      876.26     50.70 o
   9  -7  14      414.07      331.76     41.08 o
  10  -7  14      188.91      184.31    137.48 o
  -8  -6  14     1147.89     1050.69     76.80 o
  -7  -6  14      394.90      329.48     48.04 o
  -6  -6  14     3834.64     4015.47    185.41 o
  -5  -6  14       45.54       48.00     43.71 o
  -4  -6  14     6721.24     6719.46    109.08 o
  -3  -6  14        6.32       15.71     20.99 o
  -2  -6  14     7992.04     7784.07    131.85 o
  -1  -6  14      292.04      337.04     29.00 o
   0  -6  14      922.04      853.99     41.96 o
   1  -6  14      971.73     1036.65     60.97 o
   2  -6  14    21022.84    20806.57    401.12 o
   3  -6  14     3693.49     3873.77    100.88 o
   4  -6  14     8281.11     8559.99    157.45 o
   5  -6  14      522.27      484.43     23.59 o
   6  -6  14     6819.58     7230.57    159.87 o
   7  -6  14      484.17      496.10     56.09 o
   8  -6  14     3483.22     3464.53    303.29 o
   9  -6  14      112.98       78.53     45.47 o
  10  -6  14     1083.37      930.21    129.17 o
  -8  -5  14     1115.57      989.23     84.10 o
  -7  -5  14        0.34       18.27     49.50 o
  -6  -5  14     2937.27     2986.02    150.98 o
  -5  -5  14      219.54      225.88     33.87 o
  -4  -5  14     1465.62     1553.90     44.03 o
  -3  -5  14      673.74      653.52     36.53 o
  -2  -5  14    24062.14    24195.45    370.51 o
  -1  -5  14      523.74      526.45     29.32 o
   0  -5  14     5941.17     5906.53    146.26 o
   1  -5  14     3098.66     2862.02     78.99 o
   2  -5  14     6572.46     6292.63    117.33 o
   3  -5  14      188.23      183.55     18.89 o
   4  -5  14     4211.50     4307.30     75.31 o
   5  -5  14     2242.09     2180.57     99.72 o
   6  -5  14     6654.87     6897.93    116.26 o
   7  -5  14      165.52      113.74     26.85 o
   8  -5  14      667.63      592.19     56.25 o
   9  -5  14      256.97      237.95     37.27 o
  -9  -4  14       28.24     -154.53    157.88 o
  -8  -4  14     4725.48     4542.93    562.24 o
  -7  -4  14     2179.30     2049.04    276.31 o
  -6  -4  14     5508.34     5628.63    209.87 o
  -5  -4  14      679.79      671.99     40.24 o
  -4  -4  14    24777.73    25023.20    412.16 o
  -3  -4  14      249.92      215.73     28.47 o
  -2  -4  14    13069.42    12828.81    229.10 o
  -1  -4  14      724.67      701.98     31.74 o
   0  -4  14    15782.21    15551.77    227.06 o
   1  -4  14     1578.74     1525.31     54.59 o
   2  -4  14     6818.08     6914.42    130.14 o
   3  -4  14      456.75      446.69     50.95 o
   4  -4  14     3107.32     3138.22    269.98 o
   5  -4  14       33.29       49.57     18.93 o
   6  -4  14     1578.99     1683.15     40.95 o
   7  -4  14       57.05       25.80     18.93 o
   8  -4  14      137.65      150.23     33.56 o
   9  -4  14        1.36      -37.82    103.74 o
  -9  -3  14      437.30      354.91     48.09 o
  -8  -3  14     2902.90     2667.37    175.22 o
  -7  -3  14      351.91      346.68     38.86 o
  -6  -3  14     8016.44     8071.55    142.12 o
  -5  -3  14       26.82      -11.62     27.98 o
  -4  -3  14    16551.82    16290.19    260.19 o
  -3  -3  14      403.08      417.66     58.35 o
  -2  -3  14     4452.00     4234.59     81.24 o
  -1  -3  14     6165.60     6310.98    118.22 o
   0  -3  14    34753.31    34934.23    483.64 o
   1  -3  14     5678.44     6214.92    132.73 o
   2  -3  14     4829.28     4746.08     84.84 o
   3  -3  14      297.61      249.37     18.83 o
   4  -3  14     2765.82     2671.94     80.37 o
   5  -3  14      633.37      549.38     35.24 o
   6  -3  14     2338.62     2313.78    116.41 o
   7  -3  14      752.17      712.72     35.17 o
   8  -3  14     2919.56     2987.58    130.98 o
   9  -3  14        0.38        6.55     32.48 o
  -9  -2  14        0.02       30.42     86.87 o
  -8  -2  14     3970.65     3889.36    388.61 o
  -7  -2  14        6.53       34.48     22.43 o
  -6  -2  14     3598.70     3667.90     80.90 o
  -5  -2  14      156.83      136.13     20.93 o
  -4  -2  14    10204.22    10184.46    156.35 o
  -3  -2  14     1293.67     1335.72     56.34 o
  -2  -2  14    22356.23    22841.63    326.88 o
  -1  -2  14       25.12       47.96     32.73 o
   0  -2  14     6980.96     6783.20    114.84 o
   1  -2  14      109.77      146.78     27.71 o
   2  -2  14     6768.85     6494.63    112.41 o
   3  -2  14      692.19      637.30     39.23 o
   4  -2  14     2139.61     2186.69     89.55 o
   5  -2  14      671.23      668.60     33.07 o
   6  -2  14     1908.13     1775.87    121.86 o
   7  -2  14        0.66        9.79     27.83 o
   8  -2  14     6568.02     6734.41    217.05 o
   9  -2  14      178.25      204.51     45.07 o
  -9  -1  14      345.85      287.78     59.93 o
  -8  -1  14     6834.52     7112.98    275.91 o
  -7  -1  14      462.43      437.35     27.06 o
  -6  -1  14     6311.20     6387.95    110.80 o
  -5  -1  14     4233.84     4160.17     85.14 o
  -4  -1  14    12415.23    13005.38    213.10 o
  -3  -1  14       25.85       33.86     17.33 o
  -2  -1  14    10430.35    10276.00    167.39 o
  -1  -1  14     3727.89     3549.43     70.95 o
   0  -1  14    16571.88    17102.89    250.21 o
   1  -1  14      522.22      565.17     25.81 o
   2  -1  14     9512.69     9882.66    172.61 o
   3  -1  14      321.53      292.99     28.72 o
   4  -1  14     4446.08     4397.61    110.35 o
   5  -1  14       98.78      100.47     18.87 o
   6  -1  14     1406.40     1340.25     60.88 o
   7  -1  14      844.20      761.61     55.51 o
   8  -1  14     2869.70     3109.25    130.18 o
   9  -1  14       72.67        3.32     76.80 o
 -10   0  14     2524.76     2562.20    261.62 o
  -9   0  14        0.02        4.71     37.01 o
  -8   0  14     3503.86     3696.09    173.94 o
  -7   0  14       15.52       20.87     25.01 o
  -6   0  14    15064.39    15815.16    344.44 o
  -5   0  14       10.30      -31.66     31.66 o
  -4   0  14    12875.27    13165.19    201.94 o
  -3   0  14       43.76       42.28     36.04 o
  -2   0  14     6707.09     6921.18    108.04 o
  -1   0  14      413.57      385.09     28.11 o
   0   0  14     9893.19    10253.22    166.99 o
   1   0  14     2924.39     3020.98     63.77 o
   2   0  14     1951.28     1983.05     51.48 o
   3   0  14       11.63        1.72     25.83 o
   4   0  14     9483.94     9574.75    195.14 o
   5   0  14      477.73      489.68     33.69 o
   6   0  14     2064.94     1941.83     99.04 o
   7   0  14        7.84      -21.98     43.70 o
   8   0  14     1848.24     1853.85     96.69 o
 -10   1  14     2557.05     2203.22    263.63 o
  -9   1  14       98.67       82.52     42.70 o
  -8   1  14     4023.08     4099.60    279.87 o
  -7   1  14      296.86      227.90     31.89 o
  -6   1  14    12591.52    13330.99    240.55 o
  -5   1  14     6891.37     7215.65    129.13 o
  -4   1  14     4881.89     4939.24     86.55 o
  -3   1  14        5.03       28.54     17.00 o
  -2   1  14     3483.35     3379.13     73.76 o
  -1   1  14      498.38      546.19     53.77 o
   0   1  14     2220.32     2420.34     70.16 o
   1   1  14       36.12       55.05     21.92 o
   2   1  14     1888.20     1917.58     55.71 o
   3   1  14      770.99      702.60     36.43 o
   4   1  14     2873.63     3001.60    129.35 o
   5   1  14     6028.15     6110.04    427.27 o
   6   1  14     9017.25     9064.68    412.34 o
   7   1  14       28.20        8.38     44.02 o
   8   1  14     2092.59     1939.96    105.25 o
 -10   2  14     4106.06     3830.80    164.42 o
  -9   2  14      268.92      130.76     36.39 o
  -8   2  14     1524.64     1520.35     53.97 o
  -7   2  14      443.32      372.16     30.90 o
  -6   2  14     4704.18     4898.06    191.08 o
  -5   2  14       11.91       15.97     17.65 o
  -4   2  14    10827.17    10879.95    181.04 o
  -3   2  14       41.77       33.45     21.39 o
  -2   2  14     3027.94     2885.51    108.55 o
  -1   2  14     1682.69     1719.19     61.64 o
   0   2  14     1173.51     1125.90     76.09 o
   1   2  14        5.29       24.65     20.85 o
   2   2  14    12664.84    13237.62    228.45 o
   3   2  14       24.57       14.27     22.65 o
   4   2  14     1926.69     1859.04     91.15 o
   5   2  14       47.00       13.18     38.18 o
   6   2  14     5957.21     6126.28    290.96 o
   7   2  14       65.94        4.41     49.63 o
   8   2  14     2321.52     2284.12    159.14 o
 -10   3  14     2441.23     2607.85    132.95 o
  -9   3  14       96.01       58.85     41.88 o
  -8   3  14     8309.87     8147.53    360.76 o
  -7   3  14      772.92      794.94     96.51 o
  -6   3  14     5585.27     5602.21    101.83 o
  -5   3  14      425.03      441.08     55.00 o
  -4   3  14    10959.72    11289.43    170.75 o
  -3   3  14       96.58       90.47     18.66 o
  -2   3  14     5964.14     6175.76     99.88 o
  -1   3  14      823.83      811.83     32.78 o
   0   3  14     1607.60     1764.15    151.81 o
   1   3  14      447.96      468.38     24.12 o
   2   3  14     6579.53     6960.78    141.76 o
   3   3  14      547.80      521.79     82.31 o
   4   3  14     4134.35     4346.97    152.18 o
   5   3  14      181.66      128.87     35.99 o
   6   3  14     3771.47     3604.15    780.49 o
   7   3  14       71.80        9.39     74.53 o
 -10   4  14     2617.58     2812.74    269.67 o
  -9   4  14      274.60      226.49     57.91 o
  -8   4  14     8001.05     8045.69    714.42 o
  -7   4  14       33.31       25.45     21.92 o
  -6   4  14     1926.06     1926.03     84.69 o
  -5   4  14       14.27       39.71     39.86 o
  -4   4  14     5671.02     5870.35    121.37 o
  -3   4  14     1299.45     1250.82     45.10 o
  -2   4  14     7270.72     7903.69    173.33 o
  -1   4  14     2845.11     2900.56     65.34 o
   0   4  14     6246.59     6859.69    125.14 o
   1   4  14        4.88        1.69     40.20 o
   2   4  14     1845.51     1909.78     65.82 o
   3   4  14     4699.37     4681.21    163.23 o
   4   4  14     1822.82     1812.14     52.97 o
   5   4  14       60.10       94.46     27.64 o
   6   4  14     2042.10     2007.12    160.14 o
   7   4  14       35.03       -3.85     83.60 o
 -10   5  14     3140.26     3033.87    193.75 o
  -9   5  14      229.96      194.23     73.30 o
  -8   5  14     3281.73     3288.07    426.33 o
  -7   5  14       64.83       18.95     26.38 o
  -6   5  14     2750.63     2812.72     98.59 o
  -5   5  14       19.34       -2.65     27.90 o
  -4   5  14     2128.92     2055.70     68.51 o
  -3   5  14      258.81      341.82     36.83 o
  -2   5  14     2747.08     2839.73     71.88 o
  -1   5  14     2443.80     2549.39    110.59 o
   0   5  14     8033.33     8449.11    179.29 o
   1   5  14      964.12     1012.79     52.57 o
   2   5  14     2580.39     2711.94     82.59 o
   3   5  14      174.81      181.95     48.38 o
   4   5  14     5190.23     5423.39    261.70 o
   5   5  14      218.84      189.55     56.91 o
   6   5  14     2518.47     2579.35    195.65 o
  -9   6  14      438.73      498.32    124.79 o
  -8   6  14     3793.99     3867.36    196.71 o
  -7   6  14      135.88       93.44     38.46 o
  -6   6  14     1423.43     1488.02     51.95 o
  -5   6  14      492.66      456.00     32.57 o
  -4   6  14      564.24      523.17     53.43 o
  -3   6  14     1857.50     1845.70     58.35 o
  -2   6  14     1693.11     1810.78     56.66 o
  -1   6  14      578.16      537.51     35.15 o
   0   6  14     9333.94    10021.36    219.53 o
   1   6  14     1094.25      988.55    160.13 o
   2   6  14    10000.81    10732.00    439.21 o
   3   6  14      131.34       98.35     59.73 o
   4   6  14     4943.35     4804.88    131.29 o
   5   6  14      243.36      214.43     64.96 o
  -9   7  14       10.08       75.85     73.45 o
  -8   7  14     3207.23     3420.34    162.98 o
  -7   7  14       80.39      142.32     39.20 o
  -6   7  14     1235.77     1207.33     51.53 o
  -5   7  14        2.50       76.69     66.84 o
  -4   7  14     3157.46     3055.70     87.44 o
  -3   7  14     1162.29     1163.32     64.10 o
  -2   7  14      348.02      375.11     44.14 o
  -1   7  14     1237.69     1259.53     59.17 o
   0   7  14     6075.31     6151.49    207.64 o
   1   7  14      859.94      766.55     91.77 o
   2   7  14     3423.37     3596.65    343.80 o
   3   7  14      105.38       65.27     36.74 o
   4   7  14     2432.37     2503.13    129.93 o
   5   7  14        0.45      -52.22     71.51 o
  -9   8  14       12.44       65.09    113.06 o
  -8   8  14     1287.69     1304.27    106.33 o
  -7   8  14       30.74       16.93     52.01 o
  -6   8  14     4708.06     4907.89    150.11 o
  -5   8  14     1185.58     1153.82     65.55 o
  -4   8  14     1894.48     1769.20     90.73 o
  -3   8  14      950.26      836.32     65.16 o
  -2   8  14     7087.41     7374.24    195.37 o
  -1   8  14      584.17      476.41     42.40 o
   0   8  14     1832.78     1832.18     66.65 o
   1   8  14      236.88      244.27     49.38 o
   2   8  14     3873.54     4008.67    121.96 o
   3   8  14      204.77       82.85     76.17 o
   4   8  14     2438.99     2398.96    150.83 o
  -8   9  14      696.16      687.73    138.49 o
  -7   9  14      185.12      235.48     98.59 o
  -6   9  14     3634.08     3501.91    124.64 o
  -5   9  14       53.31       50.40     42.17 o
  -4   9  14     4749.04     4332.62    135.63 o
  -3   9  14       38.21      -18.92     73.17 o
  -2   9  14    10030.27    10536.14    331.98 o
  -1   9  14      174.18      161.23     40.73 o
   0   9  14     1625.32     1663.35     89.90 o
   1   9  14      127.70      264.12     55.68 o
   2   9  14     4748.81     4880.77    189.80 o
   3   9  14      133.70      238.50     53.38 o
  -7  10  14       74.07      182.29     78.07 o
  -6  10  14     3246.21     3091.66    180.63 o
  -5  10  14       44.26       48.87     99.62 o
  -4  10  14     2079.10     2162.64    126.32 o
  -3  10  14       81.96       62.22     85.75 o
  -2  10  14     2869.88     2845.80    142.70 o
  -1  10  14        3.74       40.49    132.44 o
   0  10  14     3333.64     3172.10    137.54 o
   1  10  14      213.25      270.37    131.64 o
   2  10  14     1189.77      903.07    167.19 o
  -6  11  14      873.68      792.84    115.40 o
  -5  11  14     2154.60     1921.68    137.87 o
  -4  11  14     3769.49     3748.56    209.57 o
  -3  11  14      131.23      109.89     68.61 o
  -2  11  14     1305.82     1269.64    180.69 o
  -1  11  14      627.67      583.23     94.58 o
   0  11  14     2974.34     3029.94    182.66 o
   3 -16  15     1836.21     1499.72    139.29 o
   0 -15  15       94.69       62.83     72.59 o
   1 -15  15     1340.22     1228.99    117.22 o
   2 -15  15      333.22      252.84     76.33 o
   3 -15  15     3506.61     3337.75    193.07 o
   4 -15  15     1100.24      823.17     94.64 o
   5 -15  15      233.37      220.86     73.90 o
   6 -15  15       94.43       51.31     66.48 o
  -2 -14  15      341.16      244.83     81.51 o
  -1 -14  15     1789.42     1748.01    191.14 o
   0 -14  15       22.82        4.59     78.91 o
   1 -14  15     2303.82     2502.26    150.14 o
   2 -14  15       26.33       85.05     70.61 o
   3 -14  15     4228.89     4413.97    193.62 o
   4 -14  15        1.50       49.95     28.84 o
   5 -14  15     2462.96     2440.44     95.53 o
   6 -14  15       86.69      118.39     67.96 o
   7 -14  15     1478.05     1400.21     92.91 o
  -3 -13  15     2957.09     2665.66    163.70 o
  -2 -13  15      481.01      505.54     82.84 o
  -1 -13  15     1814.90     1793.44    111.99 o
   0 -13  15      210.15      299.05     63.52 o
   1 -13  15     3601.64     3539.71    141.01 o
   2 -13  15     3163.93     3111.16    137.07 o
   3 -13  15     2071.45     2005.32    119.55 o
   4 -13  15        4.70       10.76     24.87 o
   5 -13  15     5869.35     6171.97    194.45 o
   6 -13  15      173.47      173.28     42.19 o
   7 -13  15     1733.04     1688.12     99.71 o
   8 -13  15       10.61       54.92     43.81 o
  -4 -12  15       76.30      158.56     64.46 o
  -3 -12  15     1681.87     1750.59    145.47 o
  -2 -12  15        9.50       43.84     61.27 o
  -1 -12  15     1718.43     1821.63     81.70 o
   0 -12  15       13.60       40.56     40.81 o
   1 -12  15     2796.23     2760.45    102.02 o
   2 -12  15      281.90      337.29     55.97 o
   3 -12  15      205.24      184.66     41.31 o
   4 -12  15      506.57      401.24     50.27 o
   5 -12  15     3842.14     3805.77    206.23 o
   6 -12  15      231.46      254.85     57.96 o
   7 -12  15     1565.73     1593.11    120.11 o
   8 -12  15      671.85      548.84     58.92 o
  -5 -11  15     2675.63     2606.67    145.03 o
  -4 -11  15      467.85      384.03     73.47 o
  -3 -11  15     2226.45     2286.79     91.77 o
  -2 -11  15      299.18      272.79     50.51 o
  -1 -11  15     4901.68     4943.01    139.30 o
   0 -11  15       66.75      134.38     34.85 o
   1 -11  15     4608.70     4733.50    135.33 o
   2 -11  15      569.16      573.54     39.41 o
   3 -11  15      780.45      758.07     50.59 o
   4 -11  15      585.55      602.89     42.02 o
   5 -11  15     1828.86     1804.18     56.16 o
   6 -11  15     4089.70     4117.30    116.12 o
   7 -11  15     4977.48     4915.57    186.36 o
   8 -11  15      401.52      302.48     48.34 o
   9 -11  15     1176.12      968.28    123.38 o
  -6 -10  15      258.21      231.68    210.50 o
  -5 -10  15     1097.54     1045.48    110.54 o
  -4 -10  15      600.02      566.45     47.10 o
  -3 -10  15     5111.08     5318.11    149.91 o
  -2 -10  15      218.94      282.41     42.81 o
  -1 -10  15     2639.16     2679.59     85.54 o
   0 -10  15     3063.38     2973.21     79.72 o
   1 -10  15    10542.16    10912.30    214.08 o
   2 -10  15      464.50      485.49     47.87 o
   3 -10  15     9746.89     9978.20    270.67 o
   4 -10  15      722.78      763.70     55.87 o
   5 -10  15     3542.70     3596.46     78.47 o
   6 -10  15      104.34       99.58     24.58 o
   7 -10  15     6648.98     7060.14    274.48 o
   8 -10  15      189.75      245.53     39.69 o
   9 -10  15     3248.30     3061.00    222.16 o
  -6  -9  15      227.57      259.50    166.94 o
  -5  -9  15     2990.18     3158.90    171.73 o
  -4  -9  15      434.50      448.73     60.46 o
  -3  -9  15     2451.03     2509.50     66.40 o
  -2  -9  15      354.49      372.48     44.01 o
  -1  -9  15     5062.58     5257.84    144.73 o
   0  -9  15      851.12      822.82     45.34 o
   1  -9  15     4938.26     5127.77    135.61 o
   2  -9  15        3.03       -6.02     31.77 o
   3  -9  15     5481.40     5377.87    135.37 o
   4  -9  15      570.74      496.02     44.15 o
   5  -9  15     2390.44     2397.44     63.64 o
   6  -9  15      296.91      333.33     31.99 o
   7  -9  15     1682.24     1545.00     69.63 o
   8  -9  15      347.17      308.03     63.05 o
   9  -9  15      955.61      922.58     89.46 o
  -7  -8  15     2243.68     2557.72    134.96 o
  -6  -8  15        2.74      -14.53    121.37 o
  -5  -8  15     3983.58     4011.17    110.19 o
  -4  -8  15        3.97       35.42     35.81 o
  -3  -8  15      289.60      320.98     35.72 o
  -2  -8  15      784.69      711.95     67.38 o
  -1  -8  15    11560.92    11484.08    211.79 o
   0  -8  15      305.42      344.88     37.25 o
   1  -8  15     2768.64     2909.07     70.12 o
   2  -8  15      331.54      373.70     28.77 o
   3  -8  15    17949.52    18153.43    339.18 o
   4  -8  15     7654.39     7762.44    221.66 o
   5  -8  15     3338.49     3401.02    157.73 o
   6  -8  15      155.84      106.19     27.29 o
   7  -8  15      679.10      686.87     32.76 o
   8  -8  15       63.47       24.47     59.24 o
   9  -8  15      369.19      290.33     70.87 o
  -7  -7  15     1041.05     1026.87     84.10 o
  -6  -7  15       50.63       26.46     41.55 o
  -5  -7  15     4003.09     4255.57    212.19 o
  -4  -7  15      315.49      287.81     38.31 o
  -3  -7  15     3693.89     3659.09     80.91 o
  -2  -7  15      392.95      427.94     55.17 o
  -1  -7  15    13482.78    13591.45    223.74 o
   0  -7  15      998.89     1079.06     79.66 o
   1  -7  15    24303.67    25505.54    438.31 o
   2  -7  15     1413.40     1375.66     39.33 o
   3  -7  15    15955.48    16112.32    349.14 o
   4  -7  15      475.21      586.39     70.75 o
   5  -7  15     4772.78     4977.51    105.32 o
   6  -7  15      101.67      113.75     24.71 o
   7  -7  15     4849.34     4873.44    199.61 o
   8  -7  15      208.95      163.48     40.49 o
   9  -7  15      469.37      472.82     51.05 o
  -8  -6  15      109.21      102.05     59.17 o
  -7  -6  15     2070.78     2294.54    158.63 o
  -6  -6  15     1979.66     1898.60    110.44 o
  -5  -6  15     3606.46     3604.00    217.82 o
  -4  -6  15      157.84      216.52     35.36 o
  -3  -6  15    12013.40    12302.84    210.61 o
  -2  -6  15     5214.86     5468.46    110.93 o
  -1  -6  15     3940.24     4153.60     86.90 o
   0  -6  15       25.84        4.53     21.39 o
   1  -6  15    10945.44    10774.22    190.02 o
   2  -6  15       76.32       52.61     18.61 o
   3  -6  15     6680.27     6872.05    135.60 o
   4  -6  15       72.86       72.59     19.14 o
   5  -6  15     6914.42     7081.92    131.87 o
   6  -6  15       74.59       68.76     33.64 o
   7  -6  15     3483.17     3571.33    186.54 o
   8  -6  15       27.84       22.97     34.96 o
   9  -6  15     1140.84     1149.00     73.78 o
  -8  -5  15      268.77      334.61     67.23 o
  -7  -5  15     3163.89     2552.92    481.16 o
  -6  -5  15     2511.27     2619.52     77.51 o
  -5  -5  15     1102.98     1154.12     47.06 o
  -4  -5  15      399.53      317.23     50.30 o
  -3  -5  15    16263.78    16208.56    263.00 o
  -2  -5  15      817.08      969.82     46.73 o
  -1  -5  15     2080.37     2060.81     52.47 o
   0  -5  15        0.37       18.20     19.10 o
   1  -5  15     4536.97     4507.22    130.42 o
   2  -5  15      457.00      425.96     45.11 o
   3  -5  15      397.79      343.64     31.94 o
   4  -5  15      363.49      336.94     30.77 o
   5  -5  15      929.55      958.14     69.19 o
   6  -5  15      216.42      179.52     20.06 o
   7  -5  15     1123.91     1103.08     80.07 o
   8  -5  15      619.11      360.37     92.95 o
   9  -5  15      934.83     1057.80     64.21 o
  -9  -4  15     1247.49     1374.83    171.72 o
  -8  -4  15       12.80      -31.22     81.58 o
  -7  -4  15     3521.97     3560.33    187.53 o
  -6  -4  15      975.56      836.54     47.38 o
  -5  -4  15     1806.30     1776.60     44.06 o
  -4  -4  15      675.69      696.10     36.13 o
  -3  -4  15     4393.56     4262.41     98.95 o
  -2  -4  15     6173.97     6443.21    117.29 o
  -1  -4  15    15247.76    15553.34    238.12 o
   0  -4  15      411.21      424.15     41.03 o
   1  -4  15    10047.66    10153.52    189.43 o
   2  -4  15     2327.62     2304.75    139.57 o
   3  -4  15      908.24      941.25     33.62 o
   4  -4  15      478.77      455.32     23.01 o
   5  -4  15     2124.47     2193.89     54.29 o
   6  -4  15      129.90      127.54     18.91 o
   7  -4  15     1716.33     1698.72    144.39 o
   8  -4  15       42.23       21.45     32.52 o
   9  -4  15     4595.38     4558.77    256.58 o
  -9  -3  15      923.75      855.10     70.00 o
  -8  -3  15       26.72       36.35     45.00 o
  -7  -3  15     5488.67     5688.70    207.63 o
  -6  -3  15      228.68      169.34     31.99 o
  -5  -3  15     2734.38     2760.15     74.81 o
  -4  -3  15     1733.69     1643.10     48.79 o
  -3  -3  15    15185.33    15805.19    512.15 o
  -2  -3  15     2367.11     2389.49     54.22 o
  -1  -3  15    22113.77    22593.42    332.71 o
   0  -3  15     1254.67     1465.01     86.02 o
   1  -3  15    12210.54    12202.56    194.94 o
   2  -3  15       31.52       28.03     18.38 o
   3  -3  15     5250.86     5256.88    137.53 o
   4  -3  15     1179.50     1201.32     34.84 o
   5  -3  15    14478.98    14832.23    228.33 o
   6  -3  15      324.60      347.08     64.89 o
   7  -3  15     3540.91     3746.92    361.55 o
   8  -3  15      571.82      522.95     47.41 o
   9  -3  15     3620.68     3712.38    162.16 o
  -9  -2  15     2476.32     2717.38    119.35 o
  -8  -2  15     1133.82     1252.60    118.85 o
  -7  -2  15     2466.97     2476.88    125.31 o
  -6  -2  15       89.96       85.52     33.41 o
  -5  -2  15    11685.97    12260.66    195.94 o
  -4  -2  15     1509.24     1491.18     45.45 o
  -3  -2  15     6273.25     6157.81    102.42 o
  -2  -2  15      138.94      153.81     24.74 o
  -1  -2  15     5630.16     5437.34    145.32 o
   0  -2  15       17.72       27.59     19.03 o
   1  -2  15     8290.71     8265.27    135.60 o
   2  -2  15      686.77      603.08     36.12 o
   3  -2  15     3048.07     3025.04     60.46 o
   4  -2  15     2313.81     2314.81     71.75 o
   5  -2  15     4489.73     4535.25    133.24 o
   6  -2  15      160.60      176.83     43.75 o
   7  -2  15     3111.64     3201.96    151.81 o
   8  -2  15      132.78      106.91     79.32 o
   9  -2  15     2056.43     1908.66     99.21 o
  -9  -1  15     4848.12     5257.73    205.47 o
  -8  -1  15       20.06       -4.94     42.05 o
  -7  -1  15     3621.88     3492.74    188.68 o
  -6  -1  15       54.51       28.54     23.91 o
  -5  -1  15     8003.51     7994.06    132.70 o
  -4  -1  15     1307.26     1239.20     46.33 o
  -3  -1  15     2983.19     3061.89     57.90 o
  -2  -1  15      199.56      161.96     30.25 o
  -1  -1  15     6481.30     6775.56    132.81 o
   0  -1  15       72.37       93.40     30.49 o
   1  -1  15     1890.66     1990.52     62.84 o
   2  -1  15     8704.46     9010.73    137.72 o
   3  -1  15     1920.83     1825.27     53.95 o
   4  -1  15      307.94      263.75     34.07 o
   5  -1  15      261.98      235.96     22.82 o
   6  -1  15      327.09      319.79     27.07 o
   7  -1  15     4206.14     4257.58    371.12 o
   8  -1  15       96.91       35.40     47.34 o
  -9   0  15     1580.77     1673.49     93.16 o
  -8   0  15       15.45       74.07     39.31 o
  -7   0  15     6692.27     6751.54    125.23 o
  -6   0  15      510.61      457.97     37.13 o
  -5   0  15    10839.00    10938.29    197.36 o
  -4   0  15      895.96      847.84     39.61 o
  -3   0  15     8244.34     8212.80    148.21 o
  -2   0  15     1172.43     1279.59     82.44 o
  -1   0  15    11174.07    11388.85    186.39 o
   0   0  15      171.63      187.25     25.78 o
   1   0  15     1448.37     1385.15     40.71 o
   2   0  15      379.06      342.41     51.98 o
   3   0  15    13847.81    14273.63    305.40 o
   4   0  15      531.74      523.75     41.50 o
   5   0  15     3257.41     3372.79    140.54 o
   6   0  15        1.11       12.15     23.78 o
   7   0  15     7891.00     7826.95    285.73 o
   8   0  15        6.01      -58.74     80.07 o
 -10   1  15     1018.92     1175.48    176.51 o
  -9   1  15     2057.48     2351.93    109.53 o
  -8   1  15      459.21      447.21     36.75 o
  -7   1  15     5827.91     6079.35    118.16 o
  -6   1  15      260.09      278.33     25.28 o
  -5   1  15     4886.94     5184.85    103.79 o
  -4   1  15      114.00       71.25     23.62 o
  -3   1  15    11392.80    11656.76    181.49 o
  -2   1  15       44.28       35.44     18.75 o
  -1   1  15      903.48      819.44     32.97 o
   0   1  15      425.44      439.75     50.95 o
   1   1  15     2166.30     2036.71     43.13 o
   2   1  15      244.58      251.59     28.91 o
   3   1  15    13481.85    13923.70    246.16 o
   4   1  15      919.41      844.03     85.07 o
   5   1  15     8522.66     8616.16    229.61 o
   6   1  15       10.60        4.02     38.26 o
   7   1  15     4234.97     3839.77    428.25 o
   8   1  15        5.47       47.59    168.20 o
 -10   2  15      137.37      151.71    104.50 o
  -9   2  15     3494.11     3607.36    177.26 o
  -8   2  15      360.44      427.55    133.48 o
  -7   2  15     7913.37     7785.18    151.25 o
  -6   2  15        0.07      -22.67     33.99 o
  -5   2  15     4324.64     4653.25    112.28 o
  -4   2  15      613.32      586.47     27.88 o
  -3   2  15     1245.40     1171.10     36.99 o
  -2   2  15     2382.42     2362.16     52.51 o
  -1   2  15     1604.13     1596.61     47.18 o
   0   2  15      794.15      784.92     28.40 o
   1   2  15      843.51      908.08     75.39 o
   2   2  15     2138.71     2198.27     62.60 o
   3   2  15      540.05      595.29     60.67 o
   4   2  15     1099.41     1036.80     73.76 o
   5   2  15     6496.84     6776.82    261.63 o
   6   2  15      223.97      228.27     67.56 o
   7   2  15     1683.15     1522.66     87.88 o
 -10   3  15      746.20      623.25    145.03 o
  -9   3  15     3805.33     3715.86    309.71 o
  -8   3  15       20.50       -8.64     41.35 o
  -7   3  15     4786.73     4810.55    140.00 o
  -6   3  15      342.86      342.12     34.94 o
  -5   3  15     3969.02     3959.40     76.55 o
  -4   3  15     1911.41     1803.41     51.88 o
  -3   3  15     2743.73     2904.33     58.62 o
  -2   3  15      264.55      259.52     20.26 o
  -1   3  15     3834.84     4020.32    131.85 o
   0   3  15      124.33       91.46     27.99 o
   1   3  15     9774.81    10552.60    172.16 o
   2   3  15       62.56       39.30     21.59 o
   3   3  15     3760.92     3749.51    206.32 o
   4   3  15      721.86      598.25     34.69 o
   5   3  15     7288.66     7521.38    573.83 o
   6   3  15      226.01      144.28     54.14 o
   7   3  15     2655.60     2603.85    151.83 o
  -9   4  15     2062.69     2246.42    127.16 o
  -8   4  15       11.52      -43.31     82.59 o
  -7   4  15     2102.91     2104.12    181.53 o
  -6   4  15       13.88       24.68     26.83 o
  -5   4  15     2954.19     3075.67     91.87 o
  -4   4  15      970.69      962.83     48.81 o
  -3   4  15    17641.92    18086.47    299.22 o
  -2   4  15     3976.27     4296.93     76.23 o
  -1   4  15     9743.51    10421.40    216.27 o
   0   4  15      497.92      490.87     47.07 o
   1   4  15    12126.90    12837.82    252.03 o
   2   4  15     1094.98     1068.57     63.63 o
   3   4  15    10181.41    10622.92    200.57 o
   4   4  15     1221.57     1173.77     46.69 o
   5   4  15     6577.57     6899.72    264.39 o
   6   4  15       16.64       71.06     56.65 o
  -9   5  15     3740.91     3631.88    319.50 o
  -8   5  15       26.94      -25.78     79.32 o
  -7   5  15     3246.67     3138.43    165.91 o
  -6   5  15      945.37      876.16     40.80 o
  -5   5  15      355.00      352.84     34.14 o
  -4   5  15     1170.65     1241.08     63.64 o
  -3   5  15    11802.24    12315.28    200.21 o
  -2   5  15        7.79      -26.48     37.96 o
  -1   5  15     3991.65     4207.95     99.34 o
   0   5  15       71.53       67.98     54.83 o
   1   5  15     9222.10     9332.46    277.77 o
   2   5  15      725.38      629.96     47.56 o
   3   5  15     6098.69     6332.56    151.74 o
   4   5  15       27.52       52.58     47.24 o
   5   5  15     2771.64     2924.74    142.52 o
   6   5  15        7.69      -75.46     90.39 o
  -9   6  15     2687.34     2690.17    291.83 o
  -8   6  15      121.65       76.04     74.60 o
  -7   6  15     1905.30     1899.13     89.90 o
  -6   6  15      284.29      324.02     42.94 o
  -5   6  15     2633.94     2691.28     72.26 o
  -4   6  15      152.97      141.85     49.55 o
  -3   6  15      132.24      211.25     31.28 o
  -2   6  15        7.82        2.59     32.87 o
  -1   6  15     7194.99     7797.62    156.01 o
   0   6  15       49.90       54.30     32.00 o
   1   6  15     3192.16     3289.55     84.89 o
   2   6  15       30.80       42.75     49.84 o
   3   6  15     2359.73     2441.54    122.01 o
   4   6  15        2.57       -1.25     53.62 o
   5   6  15     2749.18     2462.82    238.95 o
  -9   7  15      859.58      867.42    102.54 o
  -8   7  15      162.82      145.34     54.13 o
  -7   7  15     1761.06     1678.35     80.20 o
  -6   7  15      902.59      872.73     47.03 o
  -5   7  15     7094.56     7208.90    272.19 o
  -4   7  15       90.84       51.37     36.68 o
  -3   7  15     3651.52     4024.23    168.72 o
  -2   7  15      438.14      373.00     41.50 o
  -1   7  15    10084.98    10637.60    405.69 o
   0   7  15      651.87      605.03     51.45 o
   1   7  15     3171.96     3343.95    192.03 o
   2   7  15       15.29        9.12     53.19 o
   3   7  15     6666.69     6564.16    200.45 o
   4   7  15      101.28        0.28     78.06 o
  -8   8  15        9.94        0.31     72.10 o
  -7   8  15     2508.61     2186.69    142.46 o
  -6   8  15      208.44      202.53     55.53 o
  -5   8  15     5976.29     6336.31    215.16 o
  -4   8  15      142.05      121.40     46.04 o
  -3   8  15     7164.36     7541.42    229.83 o
  -2   8  15      153.97      151.78     60.83 o
  -1   8  15     4202.02     4262.36    221.62 o
   0   8  15       17.32       29.66     36.99 o
   1   8  15     8194.60     8033.24    297.08 o
   2   8  15        8.25       17.06     73.94 o
   3   8  15     4838.88     4918.37    520.85 o
  -7   9  15     1548.62     1437.70    111.13 o
  -6   9  15      275.81      230.34     66.08 o
  -5   9  15     2228.83     2301.53    152.94 o
  -4   9  15     1852.17     1719.69    112.89 o
  -3   9  15     3584.77     3731.47    171.36 o
  -2   9  15        6.98        5.62     63.89 o
  -1   9  15     1466.52     1434.43     71.15 o
   0   9  15       21.32       75.05    120.66 o
   1   9  15     2508.18     2456.33    114.60 o
   2   9  15      256.69      125.31     61.06 o
  -7  10  15     1320.24      972.36    156.37 o
  -6  10  15      210.16      217.55     86.68 o
  -5  10  15     2413.53     2461.20    162.25 o
  -4  10  15      492.78      408.62     94.76 o
  -3  10  15     5336.74     4960.48    239.03 o
  -2  10  15      119.59      136.60     47.36 o
  -1  10  15     3147.61     3263.50    158.75 o
   0  10  15       26.39       -7.61     74.93 o
   1  10  15      978.08      844.27     82.49 o
  -5  11  15     2861.26     2079.71    160.78 o
  -4  11  15        0.93       61.03     79.53 o
  -3  11  15     5909.41     5516.53    285.52 o
  -2  11  15      524.87      424.61    135.62 o
  -1  11  15     5226.69     4547.79    249.84 o
   0 -15  16     3066.71     2560.40    183.86 o
   1 -15  16       40.35       10.74     76.95 o
   2 -15  16     3791.74     3683.71    220.02 o
   3 -15  16       51.21      113.24     69.11 o
   4 -15  16     2730.53     2493.36    158.75 o
   5 -15  16      123.75      112.01     69.67 o
  -1 -14  16      459.52      482.25     80.28 o
   0 -14  16     1952.61     1914.29    131.26 o
   1 -14  16       34.09       32.55     77.57 o
   2 -14  16     4474.14     4248.04    199.04 o
   3 -14  16      390.25      394.51    164.36 o
   4 -14  16     1539.71     1580.65    120.81 o
   5 -14  16      113.22       35.90     42.81 o
   6 -14  16     1808.63     1517.40    116.72 o
   7 -14  16       69.62      -40.11    111.29 o
  -3 -13  16       28.54       21.09     81.33 o
  -2 -13  16      884.05      894.10    169.28 o
  -1 -13  16        6.36       52.72     63.34 o
   0 -13  16      732.34      780.88     89.89 o
   1 -13  16     1328.36     1369.83     99.82 o
   2 -13  16     2169.43     2206.92    128.66 o
   3 -13  16      328.63      265.50     85.29 o
   4 -13  16     4022.86     3823.23    131.59 o
   5 -13  16      321.44      330.20     55.42 o
   6 -13  16     4345.83     4206.90    143.25 o
   7 -13  16      401.95      403.81     63.96 o
   8 -13  16     1751.80     1532.66    215.29 o
  -4 -12  16     1426.27     1333.11     91.15 o
  -3 -12  16        0.37        5.31     79.57 o
  -2 -12  16     5931.37     5750.81    254.35 o
  -1 -12  16        4.34       78.30     46.68 o
   0 -12  16     3277.23     3283.07    185.25 o
   1 -12  16      510.08      523.40     52.21 o
   2 -12  16     2951.13     2949.39    103.48 o
   3 -12  16      396.84      331.63     45.23 o
   4 -12  16     8392.57     8578.83    364.21 o
   5 -12  16        3.64       12.88     48.87 o
   6 -12  16     5749.60     5661.27    146.60 o
   7 -12  16      287.57      259.60     52.63 o
   8 -12  16     4467.67     4589.11    254.82 o
  -5 -11  16      288.51      401.39     85.11 o
  -4 -11  16     4628.58     4888.42    182.24 o
  -3 -11  16      558.83      526.24     61.65 o
  -2 -11  16     5839.07     6005.74    228.71 o
  -1 -11  16      493.68      432.26     46.25 o
   0 -11  16     6478.99     6871.88    365.42 o
   1 -11  16     1063.00      986.23     34.14 o
   2 -11  16     4443.18     4318.85    101.77 o
   3 -11  16      125.59      121.75     34.48 o
   4 -11  16     7333.72     7503.52    188.27 o
   5 -11  16     1033.83     1008.19     54.30 o
   6 -11  16     3815.08     3864.03     90.26 o
   7 -11  16      509.84      452.93     47.84 o
   8 -11  16     2880.31     3076.62    145.79 o
  -6 -10  16     1066.84      920.21    285.79 o
  -5 -10  16      207.15      343.07    114.57 o
  -4 -10  16     3476.22     3510.40    115.50 o
  -3 -10  16      262.89      270.54     54.57 o
  -2 -10  16      633.26      635.90     51.14 o
  -1 -10  16        0.65        8.38     22.28 o
   0 -10  16    11141.82    11374.38    198.24 o
   1 -10  16     1577.59     1631.32    103.77 o
   2 -10  16     2844.63     3183.23    160.62 o
   3 -10  16      187.43      150.61     28.50 o
   4 -10  16     3020.68     3179.09    102.94 o
   5 -10  16      144.38      215.60     45.13 o
   6 -10  16      555.23      576.66     55.10 o
   7 -10  16      235.30      205.35     49.63 o
   8 -10  16      987.64      944.46     91.20 o
   9 -10  16       45.79       94.75     75.54 o
  -6  -9  16     1173.48     1190.29    109.03 o
  -5  -9  16       65.29       59.77     43.63 o
  -4  -9  16     1626.48     1688.53     65.33 o
  -3  -9  16     1020.73      893.86     45.54 o
  -2  -9  16     7691.69     7846.12    141.74 o
  -1  -9  16       25.45       54.69     28.57 o
   0  -9  16     3075.67     3219.17     98.42 o
   1  -9  16     1334.42     1308.74     69.86 o
   2  -9  16     4802.95     4976.33    191.88 o
   3  -9  16     2491.91     2642.29     74.96 o
   4  -9  16     2058.55     2019.94     69.21 o
   5  -9  16      220.71      161.74     28.69 o
   6  -9  16     2333.12     2431.51    135.38 o
   7  -9  16        0.76       34.91     24.76 o
   8  -9  16     3115.28     3396.35    190.21 o
   9  -9  16       44.26       47.81     47.60 o
  -7  -8  16       19.37      259.70    307.44 o
  -6  -8  16     4002.07     4417.38    209.24 o
  -5  -8  16      889.64      932.69    115.44 o
  -4  -8  16     3867.63     3773.29     86.99 o
  -3  -8  16       22.28      -33.19     43.31 o
  -2  -8  16     8380.31     8462.23    164.53 o
  -1  -8  16      709.14      771.38     50.09 o
   0  -8  16     6961.22     7183.01    129.26 o
   1  -8  16     2333.80     2328.31    115.66 o
   2  -8  16    28206.33    29358.24    568.48 o
   3  -8  16     2556.91     2682.71    140.01 o
   4  -8  16     8016.54     8322.75    168.80 o
   5  -8  16      161.18      154.42     25.10 o
   6  -8  16     1635.37     1624.56     79.67 o
   7  -8  16      106.91       87.60     26.92 o
   8  -8  16     3281.19     3024.85    317.73 o
   9  -8  16       53.41       72.19     41.44 o
  -7  -7  16      141.69      138.46     67.73 o
  -6  -7  16     5355.83     5349.51    161.65 o
  -5  -7  16     1246.61     1207.82     88.61 o
  -4  -7  16     1461.34     1482.37     58.52 o
  -3  -7  16      567.98      528.98     34.20 o
  -2  -7  16    10992.83    11081.71    225.59 o
  -1  -7  16       12.68       34.53     23.15 o
   0  -7  16     2712.91     2888.02     64.52 o
   1  -7  16      161.93      188.87     26.24 o
   2  -7  16     9336.26     9651.14    260.02 o
   3  -7  16      470.65      470.68     28.91 o
   4  -7  16    12144.63    12417.51    213.83 o
   5  -7  16      973.06      964.56     43.92 o
   6  -7  16     1264.80     1492.17     87.64 o
   7  -7  16      104.56       56.59     24.68 o
   8  -7  16      338.55      311.86     44.58 o
   9  -7  16       88.00       93.79     43.31 o
  -8  -6  16      660.77      852.83    227.88 o
  -7  -6  16      465.66      495.94     72.52 o
  -6  -6  16     3468.95     3343.57    106.82 o
  -5  -6  16      281.46      235.18     29.60 o
  -4  -6  16     4049.90     4152.91     76.65 o
  -3  -6  16     1105.13     1164.01    100.37 o
  -2  -6  16     8286.93     8067.41    151.75 o
  -1  -6  16     1698.02     1680.03     53.46 o
   0  -6  16     3186.46     3401.97     96.21 o
   1  -6  16      218.08      209.80     25.46 o
   2  -6  16      270.71      251.58     23.44 o
   3  -6  16     2436.65     2490.10     57.95 o
   4  -6  16     1211.45     1077.58     51.92 o
   5  -6  16      269.14      225.02     26.68 o
   6  -6  16     3075.18     3198.65     70.87 o
   7  -6  16      726.39      600.59     37.30 o
   8  -6  16      428.92      323.96     45.03 o
   9  -6  16       20.35       48.50     64.21 o
  -8  -5  16     1023.92     1130.94     86.62 o
  -7  -5  16      185.06      245.88     58.42 o
  -6  -5  16     4618.56     4641.50    130.92 o
  -5  -5  16      595.36      515.74     32.65 o
  -4  -5  16     7227.91     7247.53    186.28 o
  -3  -5  16        0.74       30.09     25.34 o
  -2  -5  16    11253.34    11543.07    210.58 o
  -1  -5  16     3095.11     3203.00     70.27 o
   0  -5  16     8315.72     8282.16    155.12 o
   1  -5  16      138.97      137.18     21.45 o
   2  -5  16     5222.34     5230.38    169.32 o
   3  -5  16      242.53      239.81     32.28 o
   4  -5  16     1282.26     1332.49     50.43 o
   5  -5  16      758.24      732.58     49.95 o
   6  -5  16     4879.66     4877.81    212.70 o
   7  -5  16      352.20      371.13     32.58 o
   8  -5  16     2083.64     1959.40    116.67 o
   9  -5  16      393.98      504.02     62.95 o
  -8  -4  16     5287.64     5748.25    255.07 o
  -7  -4  16       62.54       94.62     61.97 o
  -6  -4  16     4827.11     4790.65    113.56 o
  -5  -4  16       57.92       34.12     33.60 o
  -4  -4  16    20012.75    20820.14    328.53 o
  -3  -4  16       44.22       67.25     26.56 o
  -2  -4  16    17065.54    17643.17    279.14 o
  -1  -4  16       71.70       49.85     20.18 o
   0  -4  16    10823.11    10536.82    184.93 o
   1  -4  16       16.75      -12.11     29.81 o
   2  -4  16     7781.27     8134.16    152.74 o
   3  -4  16      242.76      214.81     22.06 o
   4  -4  16     4580.94     4633.57    137.09 o
   5  -4  16       91.39       90.13     36.29 o
   6  -4  16     3307.43     3414.58    125.29 o
   7  -4  16     2085.18     1918.45     59.00 o
   8  -4  16     3258.55     3542.16    398.19 o
   9  -4  16      107.31      109.88     44.57 o
  -9  -3  16       82.80      106.71    113.31 o
  -8  -3  16     4902.35     4505.01    676.02 o
  -7  -3  16       84.35       66.50     49.46 o
  -6  -3  16     1325.55     1220.60     59.80 o
  -5  -3  16      724.85      752.69     33.46 o
  -4  -3  16    14571.62    14508.39    278.87 o
  -3  -3  16      427.68      345.64     28.30 o
  -2  -3  16     5824.49     6001.10    173.25 o
  -1  -3  16      139.33      116.06     29.02 o
   0  -3  16    12175.19    12381.29    215.99 o
   1  -3  16       22.62       37.01     28.26 o
   2  -3  16     1850.72     1857.34     46.97 o
   3  -3  16      382.96      326.99     25.09 o
   4  -3  16     2003.54     1971.38     64.64 o
   5  -3  16       34.79       12.85     33.32 o
   6  -3  16      203.25      177.54     24.71 o
   7  -3  16        2.17      -12.56     42.83 o
   8  -3  16     2820.63     2775.47    223.17 o
   9  -3  16      469.66      313.18    125.65 o
  -9  -2  16      207.92      171.12     58.16 o
  -8  -2  16     1771.92     1600.28    242.82 o
  -7  -2  16       41.53       39.00     28.39 o
  -6  -2  16     5674.47     5696.68    114.69 o
  -5  -2  16      305.40      271.09     26.06 o
  -4  -2  16     2526.26     2514.39     80.59 o
  -3  -2  16      168.73      208.47     21.90 o
  -2  -2  16     1896.63     1774.12     94.27 o
  -1  -2  16     3695.57     4139.20    113.18 o
   0  -2  16     7651.51     7785.50    159.21 o
   1  -2  16      482.82      497.26     35.36 o
   2  -2  16      156.31      153.59     21.84 o
   3  -2  16      133.44       97.59     39.86 o
   4  -2  16     4378.55     4480.75     85.58 o
   5  -2  16       28.41       38.90     25.99 o
   6  -2  16      474.21      468.90     30.12 o
   7  -2  16       15.86        2.35     42.75 o
   8  -2  16     4577.20     4602.03    191.11 o
  -9  -1  16       62.17       85.56     48.85 o
  -8  -1  16     4065.96     4017.34    395.37 o
  -7  -1  16     1204.81     1158.71     66.06 o
  -6  -1  16    16368.92    16754.08    287.87 o
  -5  -1  16      751.24      719.20     42.33 o
  -4  -1  16     5602.80     5734.36    100.17 o
  -3  -1  16      210.86      213.57     34.89 o
  -2  -1  16     6264.42     6377.51    142.28 o
  -1  -1  16       95.93       28.52     33.44 o
   0  -1  16     4520.09     4609.34     95.21 o
   1  -1  16     2387.99     2580.49     76.34 o
   2  -1  16    14057.52    14510.20    261.50 o
   3  -1  16      911.39      870.47     41.26 o
   4  -1  16     8697.26     8937.22    277.10 o
   5  -1  16       38.58        2.18     25.22 o
   6  -1  16     5514.34     5733.14    209.99 o
   7  -1  16       14.64        3.65     34.76 o
   8  -1  16     2575.23     2522.27    132.44 o
  -9   0  16       13.47        9.90     77.30 o
  -8   0  16     4066.35     3844.79    403.30 o
  -7   0  16        0.89        5.82     28.83 o
  -6   0  16     5013.01     5121.86    153.23 o
  -5   0  16        2.05      -37.32     37.32 o
  -4   0  16     7704.91     8217.53    179.48 o
  -3   0  16      176.81      209.87     24.99 o
  -2   0  16     3266.58     3296.51     63.29 o
  -1   0  16     5990.49     6582.04    121.16 o
   0   0  16     6707.03     6837.56    122.96 o
   1   0  16      926.63      967.72     48.89 o
   2   0  16    15853.80    16531.52    420.92 o
   3   0  16      342.29      339.51     35.10 o
   4   0  16     3221.25     3247.69    102.32 o
   5   0  16      378.51      346.28     27.26 o
   6   0  16     7892.02     8155.68    656.63 o
   7   0  16       35.23       -1.45     47.46 o
   8   0  16     1974.26     1847.30    109.28 o
  -9   1  16      133.30      107.11     54.39 o
  -8   1  16     2642.12     2237.32    403.53 o
  -7   1  16        0.54       16.18     33.99 o
  -6   1  16     1399.35     1506.42     50.42 o
  -5   1  16     1949.89     1890.75     62.63 o
  -4   1  16     1126.06     1058.36     38.50 o
  -3   1  16      240.54      169.17     31.37 o
  -2   1  16     1131.98     1204.78     39.39 o
  -1   1  16      329.08      375.30     30.84 o
   0   1  16      503.91      503.25     33.94 o
   1   1  16       49.52       46.32     17.61 o
   2   1  16     5129.89     5158.44    203.35 o
   3   1  16      483.54      384.18     39.07 o
   4   1  16     2056.31     1811.84    167.08 o
   5   1  16        1.84      -37.08     37.08 o
   6   1  16     2863.21     2849.41    245.95 o
   7   1  16      132.63      110.99     47.59 o
  -9   2  16      514.07      364.47     64.71 o
  -8   2  16     1550.53     1640.80     76.43 o
  -7   2  16       66.09       13.49     25.93 o
  -6   2  16     6707.16     6924.84    149.09 o
  -5   2  16       21.43      -19.78     39.87 o
  -4   2  16     3524.44     3485.06     82.59 o
  -3   2  16       10.21        9.61     36.28 o
  -2   2  16     9404.89     9740.62    233.84 o
  -1   2  16      550.90      582.48     65.64 o
   0   2  16      880.74      928.92     28.62 o
   1   2  16     2440.46     2430.31     74.01 o
   2   2  16    10956.78    11092.79    222.30 o
   3   2  16      526.52      416.34     29.10 o
   4   2  16     6724.11     6828.43    180.53 o
   5   2  16      657.99      700.43     86.52 o
   6   2  16     3984.54     4172.39    311.98 o
   7   2  16       21.94       28.10     58.92 o
  -9   3  16        3.63      -45.17     72.52 o
  -8   3  16     2946.12     3141.81    131.69 o
  -7   3  16       52.60       89.04     41.80 o
  -6   3  16     3512.07     3718.02    105.35 o
  -5   3  16       86.78       84.39     23.14 o
  -4   3  16     6672.05     6986.96    140.39 o
  -3   3  16      308.70      348.94     58.40 o
  -2   3  16    17570.95    18654.57    306.10 o
  -1   3  16     1837.77     1822.12     77.07 o
   0   3  16     9879.97    10352.51    185.39 o
   1   3  16      172.36      144.56     34.02 o
   2   3  16     5436.30     5930.33    336.71 o
   3   3  16      115.45      106.82     32.41 o
   4   3  16     6742.80     6833.84    425.26 o
   5   3  16        0.20      -28.34     46.26 o
   6   3  16     4599.89     4606.63    202.95 o
   7   3  16        2.22        6.87     83.09 o
  -9   4  16      279.85      284.23     59.42 o
  -8   4  16     2345.34     2654.81    200.18 o
  -7   4  16      788.66      864.90     63.78 o
  -6   4  16      123.73      129.54     25.06 o
  -5   4  16      218.32      176.75     29.83 o
  -4   4  16     1484.43     1597.90     45.86 o
  -3   4  16      607.26      604.58     28.80 o
  -2   4  16     2030.90     2159.99     50.41 o
  -1   4  16     4747.20     4819.34     98.26 o
   0   4  16    15232.29    15949.95    273.25 o
   1   4  16      688.61      569.91     77.07 o
   2   4  16     3706.65     3642.34    149.84 o
   3   4  16       54.77       59.30     51.24 o
   4   4  16     1783.59     1834.61    182.01 o
   5   4  16        1.43      -17.60     65.72 o
   6   4  16      906.91      888.44     81.83 o
  -9   5  16      227.46      104.71     51.34 o
  -8   5  16      434.82      371.68     59.42 o
  -7   5  16       29.78        0.77     49.46 o
  -6   5  16     1116.33     1204.65     89.88 o
  -5   5  16      103.11       93.30     32.22 o
  -4   5  16     4228.13     4596.68     92.53 o
  -3   5  16        0.98      -15.23     37.21 o
  -2   5  16      310.76      297.08     66.25 o
  -1   5  16      419.70      391.06     38.40 o
   0   5  16     7192.90     7474.96    146.62 o
   1   5  16      141.77       43.23     35.02 o
   2   5  16     3553.11     3729.36    161.94 o
   3   5  16      217.64      315.34     48.72 o
   4   5  16     2113.07     2083.96    133.46 o
   5   5  16     1123.37     1113.95     91.15 o
  -9   6  16       95.30      147.50     81.82 o
  -8   6  16     1914.73     2208.56    131.98 o
  -7   6  16      923.29      889.35     51.98 o
  -6   6  16     3586.41     3620.08    127.48 o
  -5   6  16      316.92      343.25     41.61 o
  -4   6  16     2954.19     3189.17    107.42 o
  -3   6  16      261.00      228.17     39.32 o
  -2   6  16     6985.51     7311.10    169.56 o
  -1   6  16       37.77      -47.78     47.78 o
   0   6  16     3393.95     3552.35     90.07 o
   1   6  16        7.29      -24.50     48.61 o
   2   6  16     5883.04     5983.02    151.26 o
   3   6  16      421.50      367.37    100.98 o
   4   6  16     4045.44     4449.39    203.45 o
   5   6  16      647.72      665.55    108.02 o
  -8   7  16     5386.92     5593.92    258.74 o
  -7   7  16      583.35      527.33     71.13 o
  -6   7  16     3345.65     3708.15    213.25 o
  -5   7  16      330.70      390.50     56.44 o
  -4   7  16     3623.02     3791.30    256.35 o
  -3   7  16     2520.34     2467.96     89.71 o
  -2   7  16     5174.28     5483.91    129.96 o
  -1   7  16      819.37      902.73    126.41 o
   0   7  16     5413.23     5509.17    229.11 o
   1   7  16       13.99      -75.39     75.39 o
   2   7  16     3778.77     3970.02    119.09 o
   3   7  16       10.23       13.69     33.11 o
   4   7  16     1707.68     1743.44    162.91 o
  -8   8  16      540.81      510.86     88.37 o
  -7   8  16       67.41       25.09    161.97 o
  -6   8  16     4234.55     4242.64    266.81 o
  -5   8  16      503.29      479.30     94.29 o
  -4   8  16     1771.07     1702.22     84.40 o
  -3   8  16       14.20       89.78     63.37 o
  -2   8  16     1818.26     1846.25    113.74 o
  -1   8  16      266.98      238.64     71.93 o
   0   8  16     3883.17     3668.04    180.25 o
   1   8  16       31.02      -20.85     52.38 o
   2   8  16     1362.94     1383.72     86.86 o
   3   8  16      168.51       71.38     78.06 o
  -7   9  16        5.60      -17.87     79.46 o
  -6   9  16     3729.38     3640.39    318.18 o
  -5   9  16     1496.20     1556.75    120.54 o
  -4   9  16     3704.94     3522.95    171.06 o
  -3   9  16      143.40      104.23     71.36 o
  -2   9  16     4497.64     4642.04    196.73 o
  -1   9  16       52.42       92.42     63.17 o
   0   9  16      824.20      960.89     90.00 o
   1   9  16      575.29      521.74     65.87 o
   2   9  16     1369.41     1278.03    272.97 o
  -6  10  16     4019.33     3597.81    215.12 o
  -5  10  16       59.23       47.44     81.15 o
  -4  10  16     5116.81     5401.09    283.25 o
  -3  10  16      650.37      384.78    102.86 o
  -2  10  16     6744.71     6929.48    272.10 o
  -1  10  16      432.93      458.95    103.06 o
   0  10  16     1713.36     1556.13     98.28 o
  -4  11  16     6096.01     5123.32    411.43 o
  -3  11  16       18.34       37.45     88.93 o
   1 -15  17      353.13      419.30     87.84 o
   2 -15  17      106.02       40.14     79.48 o
   3 -15  17     3181.29     2745.90    182.18 o
   4 -15  17     1304.21     1028.28     99.60 o
   5 -15  17      834.06      700.50    113.31 o
  -1 -14  17     1249.04     1027.86    107.63 o
   0 -14  17       84.67      180.84     75.57 o
   1 -14  17     1308.12     1295.48    141.69 o
   2 -14  17      246.99      215.39     64.91 o
   3 -14  17      712.40      724.48    105.79 o
   4 -14  17       56.18       41.20     44.39 o
   5 -14  17     2066.01     1821.30    102.85 o
   6 -14  17      105.40       79.26     61.75 o
  -2 -13  17       62.88      119.16     97.43 o
  -1 -13  17     2045.65     1951.37    132.21 o
   0 -13  17      315.93      230.91     84.83 o
   1 -13  17     3090.58     3115.16    191.72 o
   2 -13  17      230.19      228.02     68.35 o
   3 -13  17     2280.70     2189.54    116.09 o
   4 -13  17        0.83       48.80     48.66 o
   5 -13  17     7040.73     6921.27    345.66 o
   6 -13  17     1225.26     1179.04     63.49 o
   7 -13  17     2853.73     2772.48    155.11 o
  -4 -12  17        0.41      -78.84    186.33 o
  -3 -12  17     4911.43     4575.55    321.62 o
  -2 -12  17       38.84       89.53     89.34 o
  -1 -12  17     1588.76     1605.11     83.26 o
   0 -12  17       28.22       51.89     74.05 o
   1 -12  17     5007.23     5380.42    203.82 o
   2 -12  17       25.86       48.27     53.42 o
   3 -12  17     2542.33     2520.90     94.36 o
   4 -12  17      560.05      567.81     60.91 o
   5 -12  17     2299.51     2263.75    130.23 o
   6 -12  17     2182.41     2045.60     93.51 o
   7 -12  17     1614.96     1705.99     99.71 o
   8 -12  17     2257.78     2040.05    242.23 o
  -5 -11  17     1184.88     1305.44    236.44 o
  -4 -11  17      242.11      294.10     68.03 o
  -3 -11  17     1122.51     1052.31     67.95 o
  -2 -11  17       38.87       54.08     42.27 o
  -1 -11  17     3731.74     3762.07    204.94 o
   0 -11  17        3.46       46.31     43.32 o
   1 -11  17      685.31      766.48     37.46 o
   2 -11  17      813.28      820.37     60.00 o
   3 -11  17     2611.27     2839.56    129.47 o
   4 -11  17      642.64      596.46     96.31 o
   5 -11  17     1704.26     1672.17     70.39 o
   6 -11  17      109.38       48.86     35.89 o
   7 -11  17     1631.20     1595.91    107.77 o
   8 -11  17      664.23      737.96     74.78 o
  -5 -10  17     1415.18     1395.30    100.72 o
  -4 -10  17     1029.28     1147.63    156.59 o
  -3 -10  17      525.00      682.66     62.50 o
  -2 -10  17      492.99      340.10     66.10 o
  -1 -10  17     9583.65     9808.58    320.41 o
   0 -10  17        4.40       64.88     35.26 o
   1 -10  17     2279.59     2345.48    109.23 o
   2 -10  17       40.55      114.87     45.60 o
   3 -10  17     4320.87     4215.68    117.01 o
   4 -10  17      428.14      478.33     65.78 o
   5 -10  17     4090.77     4192.21    102.67 o
   6 -10  17      126.17      120.70     34.87 o
   7 -10  17     1828.60     1848.66    176.76 o
   8 -10  17      605.50      632.22     57.93 o
  -6  -9  17      113.63      310.49     77.55 o
  -5  -9  17     4764.60     5025.30    345.72 o
  -4  -9  17      448.71      533.29     53.76 o
  -3  -9  17     4610.47     4587.44    142.81 o
  -2  -9  17       28.75       73.85     49.36 o
  -1  -9  17     9124.52     9488.35    337.53 o
   0  -9  17     1018.08      964.07     54.06 o
   1  -9  17    14911.35    15306.36    268.65 o
   2  -9  17     1070.68     1005.40     46.01 o
[truncated: 131,128 more chars]
